# Supplementary material for: Genome-wide sequence and functional analysis of early replicating DNA in normal human fibroblasts
Source: BMC Genomics. 2006 Nov 29;7:301. doi: 10.1186/1471-2164-7-301 (PMC1702361; doi:10.1186/1471-2164-7-301)
Supplement: Additional file 1 — Analysis of tandem repeats associated with clone islands. [file 1471-2164-7-301-S1.xls]

## Sheet: Sheet1
Supplemental Table 1: Tandem repeat analysis
		Repeat bases	Total bases	Ratio	Enrichment in Islands
All tandem repeats
	Genome	54952425	2866216770	0.01917
	Islands	4427950	176539420	0.02508	1.308
1-mers
	Genome	2154662	2866216770	0.0007517
	Islands	147777	176539420	0.000837	1.113
2-mers
	Genome	6604619	2866216770	0.002304
	Islands	363489	176539420	0.002058	0.893
3-mers
	Genome	1072909	2866216770	0.0003743
	Islands	84120	176539420	0.0004764	1.272
4-mers
	Genome	5376878	2866216770	0.001875
	Islands	449055	176539420	0.002543	1.356
5-mers
	Genome	2152234	2866216770	0.0007508
	Islands	167280	176539420	0.0009475	1.262
6-mers
	Genome	1164340	2866216770	0.0004062
	Islands	92823	176539420	0.0005257	1.294
>6-mers
	Genome	41261014	2866216770	0.0143956
	Islands	3495901	176539420	0.0198024	1.37558
