# Supplementary material for: Genome-wide sequence and functional analysis of early replicating DNA in normal human fibroblasts
Source: BMC Genomics. 2006 Nov 29;7:301. doi: 10.1186/1471-2164-7-301 (PMC1702361; doi:10.1186/1471-2164-7-301)
Supplement: Additional file 2 — List of all genomic features analyzed. [file 1471-2164-7-301-S2.xls]

## Sheet: SuppTable2.txt
Supplemental Table 2: List of all sequence features analyzed
Feature	Source	Description
All Repeats	RepeatMasker	All repetitive elements annotated by RepeatMasker
AcHobo	RepeatMasker	AcHobo repeat family, DNA transposon class
Alu	RepeatMasker	Alu repeat family, non-LTR retrotransposon, SINE class
centr	RepeatMasker	Centromeric repeat family, satellite repeat class
CR1	RepeatMasker	CR1 (chicken repeat 1) repeat familiy, non-LTR retrotransposon, LINE class
DNA	RepeatMasker	DNA transposons
ERV	RepeatMasker	ERV (endogenous retrovirus) repeat family, LTR class
ERV1	RepeatMasker	ERV1 (endogenous retrovirus) repeat family, LTR class
ERVK	RepeatMasker	ERVK (endogenous retrovirus) repeat family, LTR class
ERVL	RepeatMasker	ERVL (endogenous retrovirus) repeat family, LTR class
L1	RepeatMasker	L1 repeat family, non-LTR retrotransposon class
L2	RepeatMasker	L2 repeat family, non-LTR retrotransposon, LINE class
Low_complexity	RepeatMasker	Low complexity repeat family
MaLR	RepeatMasker	MaLR repeat family, LTR class
Mariner	RepeatMasker	Mariner repeat family, DNA transposon class
MER1_type	RepeatMasker	MER1 repeat family, DNA transposon class
MER1_type?	RepeatMasker	MER1 repeat family, DNA transposon class
MER2_type	RepeatMasker	MER2 repeat family, DNA transposon class
Merlin	RepeatMasker	Merlin repeat family, DNA transposon class
MIR	RepeatMasker	MIR (mammalian interspersed repeat) family, SINE class
Other	RepeatMasker	Other repeats
PiggyBac	RepeatMasker	PiggyBac repeat family, DNA transposon class
RNA	RepeatMasker	RNA repeat family, RNA repeat class
rRNA	RepeatMasker	Ribosomal RNA repeat family, RNA repeat class
Satellite	RepeatMasker	Satellite repeat family, Satellite repeat class
scRNA	RepeatMasker	scRNA repeat family, scRNA repeat class
Simple_repeat	RepeatMasker	Simple repeat family, simple repeat class
snRNA	RepeatMasker	small nuclear repeat family, snRNA repeat class
srpRNA	RepeatMasker	srpRNA repeat family, srpRNA repeat class
Tc2	RepeatMasker	Tc2 repeat family, DNA transposon class
telo	RepeatMasker	Telomeric repeat family, satellite repeat class
Tip100	RepeatMasker	Tip100 repeat family, DNA transposon repeat class
tRNA	RepeatMasker	tRNA repeat family, tRNA repeat class
Unknown	RepeatMasker	Unknown repeat family, unknown repeat class
acro	RepeatMasker	Acrocentric repeat family, satellite repeat class
ARTEFACT	RepeatMasker	ARTEFACT repeat family, ARTEFACT repeat class
DNA	RepeatMasker	DNA transposons repeat class
LINE	RepeatMasker	LINE (long interspersed nuclear elements) repeat class
Low_complexity	RepeatMasker	Low complexity repeat class
LTR	RepeatMasker	LTR (long terminal repeats) repeat class
Other	RepeatMasker	Other repeat class
RNA	RepeatMasker	RNA repeat class
rRNA	RepeatMasker	rRNA repeat class
Satellite	RepeatMasker	Satellite repeat class
scRNA	RepeatMasker	scRNA repeat class
Simple_repeat	RepeatMasker	Somple repeat class
SINE	RepeatMasker	SINE (chort intersersed nuclear element) repeat class
snRNA	RepeatMasker	snRNA repeat class
srpRNA	RepeatMasker	srpRNA repeat class
tRNA	RepeatMasker	tRNA repeat class
Unknown	RepeatMasker	Unknown repeat class
ARTEFACT	RepeatMasker	ARTEFACT repeat class
Tandem_Repeats	TRF	Tandem repeats
Inv_Repeats	IRF	Inverted repeats
CpG_Islands	UCSC Genome Database	CpG islands
CpG_Content	Genome sequence	CG dinucleotide content
GC_Content	Genome sequence	G and C base content
Conserved	phastCons	Top ~5% most evolutionarily conserved elements
Chromatin	Gilbert, et al. (2005)	Average log2 open ratio
Transcribed	UCSC Genome Database	Transcribed sequence as annotated in Known Genes annotation
Translated	UCSC Genome Database	Translated sequence as annotated in Known Genes annotation
Genes	UCSC Genome Database	Number of genes as annotated in Known Genes annotation
Promoters	Kim, et al. (2005)	Number of active promoters
Micro_RNAs	miRBase, Sanger Center	Micro RNAs from miRBase
SNPs	dbSNP	SNPs (single nucleotide polymorphisms)
Chromosome_Band	Furey and Haussler (2003)	Stain of chromosome band
