# Supplementary material for: Genome-wide sequence and functional analysis of early replicating DNA in normal human fibroblasts
Source: BMC Genomics. 2006 Nov 29;7:301. doi: 10.1186/1471-2164-7-301 (PMC1702361; doi:10.1186/1471-2164-7-301)
Supplement: Additional file 3 — Genes associated with clone islands. [file 1471-2164-7-301-S3.xls]

## Sheet: SuppTable1.genes.txt
Supplementary Table 3: List of island associated genes and GO categories
Gene	Alias	GO Categories
A2BP1	AF448859	GO:0003676,#molecular_function%binding%nucleic acid binding;;;
AAK1		GO:0004674,#molecular_function%catalytic activity%transferase activity%transferase activity, transferring phosphorus-containing groups%kinase activity%protein kinase activity%protein serine/threonine kinase activity; #molecular_function%catalytic activity%transferase activity%transferase activity, transferring phosphorus-containing groups%phosphotransferase activity, alcohol group as acceptor%pro…
AANAT		GO:0004059,#molecular_function%catalytic activity%transferase activity%transferase activity, transferring acyl groups%transferase activity, transferring groups other than amino-acyl groups%acyltransferase activity%acetyltransferase activity%N-acetyltransferase activity%aralkylamine N-acetyltransferase activity; #molecular_function%catalytic activity%transferase activity%transferase activity, tran…
AB023508
AB028949
AB033044
AB033070
AB037722
AB037794
AB037844
AB040942
AB040953
AB044806
AB046834
AB051435
AB051436
AB051521
AB051533
AB055890
AB058758
AB061814
AB067495
AB070452
AB082533
AB104887
AB209116
AB209120
AB209181
AB209238
AB209361
AB209398
AB209414
AB209479
AB209529
AB209633
ABCA3	BC062779	GO:0000166,#molecular_function%binding%nucleotide binding;;;GO:0005524,#molecular_function%binding%nucleotide binding%purine nucleotide binding%adenyl nucleotide binding%ATP binding;;;GO:0016887,#molecular_function%catalytic activity%hydrolase activity%hydrolase activity, acting on acid anhydrides%hydrolase activity, acting on acid anhydrides, in phosphorus-containing anhydrides%pyrophosphatase a…
ABCA7	AF328787	GO:0000166,#molecular_function%binding%nucleotide binding;;;GO:0005215,#molecular_function%transporter activity;;;GO:0005524,#molecular_function%binding%nucleotide binding%purine nucleotide binding%adenyl nucleotide binding%ATP binding;;;GO:0006810,#biological_process%cellular process%cellular physiological process%transport; #biological_process%physiological process%cellular physiological proces…
ABCB9	BC064384	GO:0000166,#molecular_function%binding%nucleotide binding;;;GO:0005524,#molecular_function%binding%nucleotide binding%purine nucleotide binding%adenyl nucleotide binding%ATP binding;;;GO:0006810,#biological_process%cellular process%cellular physiological process%transport; #biological_process%physiological process%cellular physiological process%transport; #biological_process%physiological process…
ABCC1		GO:0000166,#molecular_function%binding%nucleotide binding;;;GO:0004672,#molecular_function%catalytic activity%transferase activity%transferase activity, transferring phosphorus-containing groups%kinase activity%protein kinase activity; #molecular_function%catalytic activity%transferase activity%transferase activity, transferring phosphorus-containing groups%phosphotransferase activity, alcohol gr…
ABCC10	AK000002	GO:0000166,#molecular_function%binding%nucleotide binding;;;GO:0005524,#molecular_function%binding%nucleotide binding%purine nucleotide binding%adenyl nucleotide binding%ATP binding;;;GO:0005739,#cellular_component%cell#intracellular#cytoplasm#mitochondrion; #cellular_component%cell#intracellular#intracellular organelle%intracellular membrane-bound organelle%mitochondrion; #cellular_component%org…
ABCD1		GO:0005524,#molecular_function%binding%nucleotide binding%purine nucleotide binding%adenyl nucleotide binding%ATP binding;;;GO:0005777,#cellular_component%cell#intracellular#cytoplasm#microbody%peroxisome; #cellular_component%cell#intracellular#intracellular organelle%intracellular membrane-bound organelle%microbody%peroxisome; #cellular_component%organelle%intracellular organelle%intracellular m…
ABCE1		GO:0000166,#molecular_function%binding%nucleotide binding;;;GO:0005489,#molecular_function%transporter activity%electron transporter activity;;;GO:0005506,#molecular_function%binding%ion binding%cation binding%transition metal ion binding%iron ion binding; #molecular_function%binding%ion binding%metal ion binding%transition metal ion binding%iron ion binding;;;GO:0005524,#molecular_function%bindi…
ABHD1		GO:0016787,#molecular_function%catalytic activity%hydrolase activity;;;
ABHD2		GO:0000004,#biological_process%biological_process unknown;;;GO:0003824,#molecular_function%catalytic activity;;;GO:0005554,#molecular_function%molecular_function unknown;;;GO:0016021,#cellular_component%cell#membrane#intrinsic to membrane%integral to membrane;;;
ABHD6	CR589982	GO:0006725,#biological_process%cellular process%cellular physiological process%cellular metabolism%aromatic compound metabolism; #biological_process%physiological process%cellular physiological process%cellular metabolism%aromatic compound metabolism; #biological_process%physiological process%metabolism%cellular metabolism%aromatic compound metabolism;;;GO:0016787,#molecular_function%catalytic ac…
ABHD9		GO:0006725,#biological_process%cellular process%cellular physiological process%cellular metabolism%aromatic compound metabolism; #biological_process%physiological process%cellular physiological process%cellular metabolism%aromatic compound metabolism; #biological_process%physiological process%metabolism%cellular metabolism%aromatic compound metabolism;;;GO:0006805,#biological_process%cellular pro…
ABL1		GO:0000074,#biological_process%cellular process%cellular physiological process%cell cycle#regulation of cell cycle; #biological_process%cellular process%cellular physiological process#regulation of cellular physiological process%regulation of cell cycle; #biological_process%cellular process#regulation of cellular process%regulation of cellular physiological process%regulation of cell cycle; #biol…
ABLIM2	BC067214	GO:0003779,#molecular_function%binding%protein binding%cytoskeletal protein binding%actin binding;;;GO:0007010,#biological_process%cellular process%cellular physiological process%cell organization and biogenesis%organelle organization and biogenesis%cytoskeleton organization and biogenesis; #biological_process%physiological process%cellular physiological process%cell organization and biogenesis%o…
ABLIM3		GO:0003779,#molecular_function%binding%protein binding%cytoskeletal protein binding%actin binding;;;GO:0007010,#biological_process%cellular process%cellular physiological process%cell organization and biogenesis%organelle organization and biogenesis%cytoskeleton organization and biogenesis; #biological_process%physiological process%cellular physiological process%cell organization and biogenesis%o…
ABP1		GO:0005507,#molecular_function%binding%ion binding%cation binding%transition metal ion binding%copper ion binding; #molecular_function%binding%ion binding%metal ion binding%transition metal ion binding%copper ion binding;;;
ABR		GO:0005085,#molecular_function%enzyme regulator activity%GTPase regulator activity%small GTPase regulator activity%guanyl-nucleotide exchange factor activity;;;GO:0005096,#molecular_function%enzyme regulator activity%enzyme activator activity%GTPase activator activity; #molecular_function%enzyme regulator activity%GTPase regulator activity%GTPase activator activity;;;GO:0007264,#biological_proces…
ABTB1		GO:0005515,#molecular_function%binding%protein binding;;;
ABTB2		GO:0000786,#cellular_component%cell#intracellular#chromosome#chromatin#nucleosome; #cellular_component%cell#intracellular#intracellular organelle%intracellular non-membrane-bound organelle%chromosome#chromatin#nucleosome; #cellular_component%organelle%intracellular organelle%intracellular non-membrane-bound organelle%chromosome#chromatin#nucleosome; #cellular_component%organelle%non-membrane-boun…
ACADVL		GO:0003995,#molecular_function%catalytic activity%oxidoreductase activity%oxidoreductase activity, acting on the CH-CH group of donors%acyl-CoA dehydrogenase activity;;;GO:0006118,#biological_process%cellular process%cellular physiological process%cellular metabolism%generation of precursor metabolites and energy%electron transport; #biological_process%physiological process%cellular physiological…
ACBD4	AK075104	GO:0000062,#molecular_function%binding%cofactor binding%coenzyme binding%acyl-CoA binding; #molecular_function%binding%lipid binding%fatty acid binding%acyl-CoA binding;;;
ACCN1		GO:0005216,#molecular_function%transporter activity%channel or pore class transporter activity%alpha-type channel activity%ion channel activity;;;GO:0006811,#biological_process%cellular process%cellular physiological process%transport%ion transport; #biological_process%physiological process%cellular physiological process%transport%ion transport; #biological_process%physiological process%localizat…
ACCN2		GO:0005216,#molecular_function%transporter activity%channel or pore class transporter activity%alpha-type channel activity%ion channel activity;;;GO:0005887,#cellular_component%cell#membrane#intrinsic to membrane%integral to membrane%integral to plasma membrane; #cellular_component%cell#membrane#intrinsic to membrane%intrinsic to plasma membrane%integral to plasma membrane; #cellular_component%ce…
ACLY	BC006195	GO:0003824,#molecular_function%catalytic activity;;;GO:0008152,#biological_process%physiological process%metabolism;;;
ACOX3	BC017053	GO:0003997,#molecular_function%catalytic activity%oxidoreductase activity%oxidoreductase activity, acting on the CH-CH group of donors%oxidoreductase activity, acting on the CH-CH group of donors, oxygen as acceptor%acyl-CoA oxidase activity;;;GO:0005777,#cellular_component%cell#intracellular#cytoplasm#microbody%peroxisome; #cellular_component%cell#intracellular#intracellular organelle%intracellu…
ACP2		GO:0003993,#molecular_function%catalytic activity%hydrolase activity%hydrolase activity, acting on ester bonds%phosphoric ester hydrolase activity%phosphoric monoester hydrolase activity%acid phosphatase activity;;;GO:0005765,#cellular_component%cell#intracellular#cytoplasm#vacuole%lytic vacuole%lysosome#lysosomal membrane; #cellular_component%cell#intracellular#intracellular organelle%intracellu…
ACTA2	AK127229	GO:0003774,#molecular_function%motor activity;;;GO:0005200,#molecular_function%structural molecule activity%structural constituent of cytoskeleton;;;GO:0005515,#molecular_function%binding%protein binding;;;GO:0005884,#cellular_component%cell#intracellular#cytoskeleton%actin cytoskeleton#actin filament; #cellular_component%cell#intracellular#intracellular organelle%intracellular non-membrane-bound…
ACTL7A		GO:0005200,#molecular_function%structural molecule activity%structural constituent of cytoskeleton;;;GO:0005515,#molecular_function%binding%protein binding;;;GO:0005856,#cellular_component%cell#intracellular#cytoskeleton; #cellular_component%cell#intracellular#intracellular organelle%intracellular non-membrane-bound organelle%cytoskeleton; #cellular_component%organelle%intracellular organelle%int…
ACTL7B		GO:0005200,#molecular_function%structural molecule activity%structural constituent of cytoskeleton;;;GO:0005515,#molecular_function%binding%protein binding;;;GO:0015629,#cellular_component%cell#intracellular#cytoskeleton%actin cytoskeleton; #cellular_component%cell#intracellular#intracellular organelle%intracellular non-membrane-bound organelle%cytoskeleton%actin cytoskeleton; #cellular_component…
ACTL8
ACTN1		GO:0003779,#molecular_function%binding%protein binding%cytoskeletal protein binding%actin binding;;;GO:0005200,#molecular_function%structural molecule activity%structural constituent of cytoskeleton;;;GO:0005509,#molecular_function%binding%ion binding%cation binding%calcium ion binding; #molecular_function%binding%ion binding%metal ion binding%calcium ion binding;;;GO:0015629,#cellular_component%…
ACTN4		GO:0003779,#molecular_function%binding%protein binding%cytoskeletal protein binding%actin binding;;;GO:0005200,#molecular_function%structural molecule activity%structural constituent of cytoskeleton;;;GO:0005509,#molecular_function%binding%ion binding%cation binding%calcium ion binding; #molecular_function%binding%ion binding%metal ion binding%calcium ion binding;;;GO:0005634,#cellular_component%…
ACY1L2
ADAM23		GO:0004222,#molecular_function%catalytic activity%hydrolase activity%peptidase activity%endopeptidase activity%metalloendopeptidase activity; #molecular_function%catalytic activity%hydrolase activity%peptidase activity%metallopeptidase activity%metalloendopeptidase activity;;;GO:0005178,#molecular_function%binding%receptor binding%integrin binding; #molecular_function%signal transducer activity%r…
ADAMTS13	AJ011374	GO:0004222,#molecular_function%catalytic activity%hydrolase activity%peptidase activity%endopeptidase activity%metalloendopeptidase activity; #molecular_function%catalytic activity%hydrolase activity%peptidase activity%metallopeptidase activity%metalloendopeptidase activity;;;GO:0005178,#molecular_function%binding%receptor binding%integrin binding; #molecular_function%signal transducer activity%r…
ADAMTS14		GO:0004222,#molecular_function%catalytic activity%hydrolase activity%peptidase activity%endopeptidase activity%metalloendopeptidase activity; #molecular_function%catalytic activity%hydrolase activity%peptidase activity%metallopeptidase activity%metalloendopeptidase activity;;;GO:0006508,#biological_process%cellular process%cellular physiological process%cellular metabolism%cellular catabolism%cel…
ADAMTS16		GO:0004222,#molecular_function%catalytic activity%hydrolase activity%peptidase activity%endopeptidase activity%metalloendopeptidase activity; #molecular_function%catalytic activity%hydrolase activity%peptidase activity%metallopeptidase activity%metalloendopeptidase activity;;;GO:0005578,#cellular_component%extracellular matrix%extracellular matrix (sensu Metazoa); #cellular_component%extracellula…
ADAMTS17	AK131344	GO:0004222,#molecular_function%catalytic activity%hydrolase activity%peptidase activity%endopeptidase activity%metalloendopeptidase activity; #molecular_function%catalytic activity%hydrolase activity%peptidase activity%metallopeptidase activity%metalloendopeptidase activity;;;GO:0005578,#cellular_component%extracellular matrix%extracellular matrix (sensu Metazoa); #cellular_component%extracellula…
ADAMTS9		GO:0004222,#molecular_function%catalytic activity%hydrolase activity%peptidase activity%endopeptidase activity%metalloendopeptidase activity; #molecular_function%catalytic activity%hydrolase activity%peptidase activity%metallopeptidase activity%metalloendopeptidase activity;;;GO:0005578,#cellular_component%extracellular matrix%extracellular matrix (sensu Metazoa); #cellular_component%extracellula…
ADCK5	BC031570	GO:0004553,#molecular_function%catalytic activity%hydrolase activity%hydrolase activity, acting on glycosyl bonds%hydrolase activity, hydrolyzing O-glycosyl compounds;;;GO:0005975,#biological_process%physiological process%metabolism%macromolecule metabolism%carbohydrate metabolism; #biological_process%physiological process%metabolism%primary metabolism%carbohydrate metabolism;;;
ADCY1		GO:0000287,#molecular_function%binding%ion binding%metal ion binding%magnesium ion binding;;;GO:0004383,#molecular_function%catalytic activity%cyclase activity%guanylate cyclase activity; #molecular_function%catalytic activity%lyase activity%phosphorus-oxygen lyase activity%guanylate cyclase activity;;;GO:0005516,#molecular_function%binding%protein binding%calmodulin binding;;;GO:0006171,#biologi…
ADCY2		GO:0004383,#molecular_function%catalytic activity%cyclase activity%guanylate cyclase activity; #molecular_function%catalytic activity%lyase activity%phosphorus-oxygen lyase activity%guanylate cyclase activity;;;GO:0007242,#biological_process%cellular process%cell communication%signal transduction%intracellular signaling cascade;;;GO:0016829,#molecular_function%catalytic activity%lyase activity;;;
ADCY3	AF033861	GO:0000287,#molecular_function%binding%ion binding%metal ion binding%magnesium ion binding;;;GO:0004016,#molecular_function%catalytic activity%cyclase activity%adenylate cyclase activity; #molecular_function%catalytic activity%lyase activity%phosphorus-oxygen lyase activity%adenylate cyclase activity;;;GO:0004383,#molecular_function%catalytic activity%cyclase activity%guanylate cyclase activity; …
ADCYAP1R1		GO:0004872,#molecular_function%signal transducer activity%receptor activity;;;GO:0004930,#molecular_function%signal transducer activity%receptor activity%transmembrane receptor activity%G-protein coupled receptor activity;;;GO:0004999,#molecular_function%signal transducer activity%receptor activity%transmembrane receptor activity%G-protein coupled receptor activity%secretin-like receptor activity…
ADD2		GO:0003779,#molecular_function%binding%protein binding%cytoskeletal protein binding%actin binding;;;GO:0005516,#molecular_function%binding%protein binding%calmodulin binding;;;GO:0015629,#cellular_component%cell#intracellular#cytoskeleton%actin cytoskeleton; #cellular_component%cell#intracellular#intracellular organelle%intracellular non-membrane-bound organelle%cytoskeleton%actin cytoskeleton; #…
ADD3		GO:0005200,#molecular_function%structural molecule activity%structural constituent of cytoskeleton;;;GO:0005516,#molecular_function%binding%protein binding%calmodulin binding;;;GO:0005856,#cellular_component%cell#intracellular#cytoskeleton; #cellular_component%cell#intracellular#intracellular organelle%intracellular non-membrane-bound organelle%cytoskeleton; #cellular_component%organelle%intracel…
ADIPOR2		GO:0004872,#molecular_function%signal transducer activity%receptor activity;;;GO:0006629,#biological_process%physiological process%metabolism%primary metabolism%lipid metabolism;;;GO:0009755,#biological_process%cellular process%cell communication%signal transduction%intracellular signaling cascade%hormone-mediated signaling; #biological_process%cellular process%cellular physiological process%horm…
ADORA1		GO:0001610,#molecular_function%signal transducer activity%receptor activity%transmembrane receptor activity%G-protein coupled receptor activity%rhodopsin-like receptor activity%nucleotide receptor activity, G-protein coupled%purinergic nucleotide receptor activity, G-protein coupled%adenosine receptor activity, G-protein coupled%A1 adenosine receptor activity, G-protein coupled; #molecular_functi…
ADORA2A		GO:0001584,#molecular_function%signal transducer activity%receptor activity%transmembrane receptor activity%G-protein coupled receptor activity%rhodopsin-like receptor activity;;;GO:0001611,#molecular_function%signal transducer activity%receptor activity%transmembrane receptor activity%G-protein coupled receptor activity%rhodopsin-like receptor activity%nucleotide receptor activity, G-protein cou…
ADPGK		GO:0005975,#biological_process%physiological process%metabolism%macromolecule metabolism%carbohydrate metabolism; #biological_process%physiological process%metabolism%primary metabolism%carbohydrate metabolism;;;GO:0016773,#molecular_function%catalytic activity%transferase activity%transferase activity, transferring phosphorus-containing groups%phosphotransferase activity, alcohol group as accept…
ADPN		GO:0004623,#molecular_function%catalytic activity%hydrolase activity%hydrolase activity, acting on ester bonds%carboxylic ester hydrolase activity%lipase activity%phospholipase activity%phospholipase A2 activity;;;GO:0004806,#molecular_function%catalytic activity%hydrolase activity%hydrolase activity, acting on ester bonds%carboxylic ester hydrolase activity%lipase activity%triacylglycerol lipase…
AEGP	AY358419	GO:0004252,#molecular_function%catalytic activity%hydrolase activity%peptidase activity%endopeptidase activity%serine-type endopeptidase activity; #molecular_function%catalytic activity%hydrolase activity%peptidase activity%serine-type peptidase activity%serine-type endopeptidase activity;;;GO:0008237,#molecular_function%catalytic activity%hydrolase activity%peptidase activity%metallopeptidase ac…
AF034373
AF067802
AF070658
AF087872
AF095771
AF116725
AF118078
AF130050
AF131810
AF132984
AF151783
AF161528
AF163262
AF193050
AF225896
AF244930
AF246287
AF263547
AF277180
AF283671
AF289495
AF289562
AF289566
AF318367
AF318368
AF336133
AF336875
AF336876
AF336880
AF336881
AF336887
AF338190
AF357221
AF400439
AF411384
AF439745
AF447874
AF447881
AF451985
AF461895
AF469043
AF520569
AF544983
AF5Q31	BC025700	GO:0003700,#molecular_function%binding%nucleic acid binding%DNA binding%transcription factor activity; #molecular_function%transcription regulator activity%transcription factor activity;;;GO:0006366,#biological_process%cellular process%cellular physiological process%cellular metabolism%nucleobase, nucleoside, nucleotide and nucleic acid metabolism%transcription%transcription, DNA-dependent%transc…
AGBL4
AGPAT3		GO:0003841,#molecular_function%catalytic activity%transferase activity%transferase activity, transferring acyl groups%transferase activity, transferring groups other than amino-acyl groups%acyltransferase activity%O-acyltransferase activity%acylglycerol O-acyltransferase activity%1-acylglycerol-3-phosphate O-acyltransferase activity;;;GO:0008152,#biological_process%physiological process%metabolis…
AGPAT4	CR627395	GO:0003841,#molecular_function%catalytic activity%transferase activity%transferase activity, transferring acyl groups%transferase activity, transferring groups other than amino-acyl groups%acyltransferase activity%O-acyltransferase activity%acylglycerol O-acyltransferase activity%1-acylglycerol-3-phosphate O-acyltransferase activity;;;GO:0008152,#biological_process%physiological process%metabolis…
AGPS		GO:0005777,#cellular_component%cell#intracellular#cytoplasm#microbody%peroxisome; #cellular_component%cell#intracellular#intracellular organelle%intracellular membrane-bound organelle%microbody%peroxisome; #cellular_component%organelle%intracellular organelle%intracellular membrane-bound organelle%microbody%peroxisome; #cellular_component%organelle%membrane-bound organelle%intracellular membrane-…
AHNAK		GO:0005634,#cellular_component%cell#intracellular#intracellular organelle%intracellular membrane-bound organelle%nucleus; #cellular_component%cell#intracellular#nucleus; #cellular_component%organelle%intracellular organelle%intracellular membrane-bound organelle%nucleus; #cellular_component%organelle%membrane-bound organelle%intracellular membrane-bound organelle%nucleus;;;GO:0007399,#biological_…
AIP1	AB014605	GO:0005515,#molecular_function%binding%protein binding;;;GO:0005524,#molecular_function%binding%nucleotide binding%purine nucleotide binding%adenyl nucleotide binding%ATP binding;;;
AJ237663
AJ277961
AJ300587
AJ628446
AJ628447
AK000206
AK000253
AK000330
AK000482
AK000511
AK000630
AK000751
AK000854
AK001094
AK001176
AK001566
AK001605
AK001657
AK001787
AK002059
AK021536
AK021623
AK021790
AK021798
AK022183
AK022217
AK022227
AK022332
AK022356
AK022547
AK022762
AK022965
AK023098
AK023107
AK023319
AK023431
AK023582
AK023827
AK024382
AK024644
AK024684
AK025521
AK025630
AK025685
AK026063
AK026184
AK026312
AK026318
AK026811
AK027082
AK027182
AK027321
AK027395
AK027716
AK054686
AK054866
AK055226
AK055399
AK055534
AK055583
AK055759
AK055785
AK056433
AK056449
AK056484
AK056657
AK056727
AK057046
AK057238
AK057346
AK057355
AK057400
AK057719
AK057830
AK057850
AK058102
AK058190
AK074169
AK074179
AK074185
AK074386
AK074396
AK074778
AK075164
AK075471
AK075564
AK090443
AK090677
AK090761
AK090827
AK091284
AK091294
AK091508
AK091698
AK091785
AK091970
AK092231
AK092474
AK092816
AK092983
AK093103
AK093161
AK093435
AK093466
AK093883
AK093970
AK094191
AK094247
AK094318
AK094382
AK094407
AK094947
AK095003
AK095054
AK095331
AK095420
AK095485
AK095607
AK095610
AK095622
AK095700
AK095784
AK096030
AK096051
AK096202
AK096229
AK096244
AK096324
AK096350
AK096636
AK096958
AK096961
AK096981
AK097327
AK097419
AK097485
AK097525
AK097574
AK097619
AK097720
AK098012
AK098147
AK098358
AK098529
AK098536
AK122934
AK123337
AK123371
AK123398
AK123582
AK123623
AK123797
AK123848
AK123852
AK123887
AK123930
AK123978
AK123993
AK124147
AK124154
AK124283
AK124510
AK124516
AK124722
AK124777
AK124820
AK124891
AK124962
AK124982
AK125069
AK125117
AK125121
AK125135
AK125200
AK125276
AK125285
AK125329
AK125389
AK125401
AK125402
AK125667
AK125695
AK125756
AK125779
AK125790
AK125824
AK125833
AK126001
AK126014
AK126035
AK126123
AK126199
AK126212
AK126223
AK126249
AK126484
AK126485
AK126488
AK126508
AK126716
AK126737
AK126771
AK126781
AK126832
AK126873
AK126962
AK127048
AK127117
AK127137
AK127173
AK127208
AK127273
AK127320
AK127359
AK127453
AK127513
AK127658
AK127696
AK127725
AK127771
AK127774
AK127828
AK127830
AK127866
AK127940
AK127958
AK128005
AK128036
AK128053
AK128093
AK128150
AK128153
AK128253
AK128329
AK128408
AK128431
AK128439
AK128460
AK128588
AK128653
AK128679
AK128680
AK128836
AK129982
AK130148
AK130705
AK130833
AK130915
AK131217
AK131317
AK131325
AK131412
AK131413
AK131484
AK131508
AK131533
AK131545
AK131546
AK222881
AK222990
AK223124
AK223597
AKAP13	AKAP13	GO:0007242,#biological_process%cellular process%cell communication%signal transduction%intracellular signaling cascade;;;GO:0016301,#molecular_function%catalytic activity%transferase activity%transferase activity, transferring phosphorus-containing groups%kinase activity;;;
AKAP2;15845,PALM2;	PALM2	GO:0008360,#biological_process%cellular process%cellular physiological process%cell organization and biogenesis%cellular morphogenesis#regulation of cell shape; #biological_process%development%morphogenesis%cellular morphogenesis#regulation of cell shape; #biological_process%physiological process%cellular physiological process%cell organization and biogenesis%cellular morphogenesis#regulation of …
AKR1B1		GO:0004032,#molecular_function%catalytic activity%oxidoreductase activity%oxidoreductase activity, acting on CH-OH group of donors%oxidoreductase activity, acting on the CH-OH group of donors, NAD or NADP as acceptor%aldehyde reductase activity;;;GO:0005489,#molecular_function%transporter activity%electron transporter activity;;;GO:0005615,#cellular_component%extracellular region#extracellular sp…
AKR1B10		GO:0000004,#biological_process%biological_process unknown;;;GO:0004032,#molecular_function%catalytic activity%oxidoreductase activity%oxidoreductase activity, acting on CH-OH group of donors%oxidoreductase activity, acting on the CH-OH group of donors, NAD or NADP as acceptor%aldehyde reductase activity;;;GO:0004033,#molecular_function%catalytic activity%oxidoreductase activity%aldo-keto reductas…
AKT2		GO:0004674,#molecular_function%catalytic activity%transferase activity%transferase activity, transferring phosphorus-containing groups%kinase activity%protein kinase activity%protein serine/threonine kinase activity; #molecular_function%catalytic activity%transferase activity%transferase activity, transferring phosphorus-containing groups%phosphotransferase activity, alcohol group as acceptor%pro…
AL049365
AL122044
AL133028
AL136573
AL136768
AL136861
AL831849
AL832080
AL832943
AL833119
AL833364
AL833382
AL833627
AL833749
AL833974
AL834205
AL834398
ALDH16A1;	ALDH16A1	GO:0008152,#biological_process%physiological process%metabolism;;;GO:0016491,#molecular_function%catalytic activity%oxidoreductase activity;;;
ALDH18A1	ALDH18A1	GO:0003942,#molecular_function%catalytic activity%oxidoreductase activity%oxidoreductase activity, acting on the aldehyde or oxo group of donors%oxidoreductase activity, acting on the aldehyde or oxo group of donors, NAD or NADP as acceptor%N-acetyl-gamma-glutamyl-phosphate reductase activity;;;GO:0004349,#molecular_function%catalytic activity%transferase activity%transferase activity, transferri…
ALK		GO:0004714,#molecular_function%catalytic activity%transferase activity%transferase activity, transferring phosphorus-containing groups%kinase activity%protein kinase activity%protein-tyrosine kinase activity%transmembrane receptor protein tyrosine kinase activity; #molecular_function%catalytic activity%transferase activity%transferase activity, transferring phosphorus-containing groups%kinase act…
ALOX12B		GO:0004052,#molecular_function%catalytic activity%oxidoreductase activity%dioxygenase activity%oxidoreductase activity, acting on single donors with incorporation of molecular oxygen, incorporation of two atoms of oxygen%arachidonate 12-lipoxygenase activity; #molecular_function%catalytic activity%oxidoreductase activity%oxidoreductase activity, acting on single donors with incorporation of molec…
ALOX15B		GO:0005489,#molecular_function%transporter activity%electron transporter activity;;;GO:0005506,#molecular_function%binding%ion binding%cation binding%transition metal ion binding%iron ion binding; #molecular_function%binding%ion binding%metal ion binding%transition metal ion binding%iron ion binding;;;GO:0005622,#cellular_component%cell#intracellular;;;GO:0006118,#biological_process%cellular proc…
ALOX5		GO:0004051,#molecular_function%catalytic activity%oxidoreductase activity%dioxygenase activity%oxidoreductase activity, acting on single donors with incorporation of molecular oxygen, incorporation of two atoms of oxygen%arachidonate 5-lipoxygenase activity; #molecular_function%catalytic activity%oxidoreductase activity%oxidoreductase activity, acting on single donors with incorporation of molecu…
ALOXE3		GO:0005506,#molecular_function%binding%ion binding%cation binding%transition metal ion binding%iron ion binding; #molecular_function%binding%ion binding%metal ion binding%transition metal ion binding%iron ion binding;;;GO:0006118,#biological_process%cellular process%cellular physiological process%cellular metabolism%generation of precursor metabolites and energy%electron transport; #biological_pr…
ALS2CR12
ALS2CR3		GO:0005102,#molecular_function%binding%receptor binding; #molecular_function%signal transducer activity%receptor binding;;;GO:0005478,#molecular_function%transporter activity%intracellular transporter activity;;;GO:0005737,#cellular_component%cell#intracellular#cytoplasm;;;GO:0005886,#cellular_component%cell#membrane%plasma membrane;;;GO:0006836,#biological_process%cellular process%cellular physi…
AMBP		GO:0005215,#molecular_function%transporter activity;;;GO:0005576,#cellular_component%extracellular region;;;GO:0005886,#cellular_component%cell#membrane%plasma membrane;;;GO:0006810,#biological_process%cellular process%cellular physiological process%transport; #biological_process%physiological process%cellular physiological process%transport; #biological_process%physiological process%localization…
AMID		GO:0004174,#molecular_function%catalytic activity%oxidoreductase activity%oxidoreductase activity, acting on the CH-NH group of donors%oxidoreductase activity, acting on the CH-NH group of donors, quinone or similar compound as acceptor%electron-transferring-flavoprotein dehydrogenase activity;;;GO:0005741,#cellular_component%cell#intracellular#cytoplasm#mitochondrion#mitochondrial membrane#mitoc…
AMSH-LP
ANAPC11		GO:0000151,#cellular_component%cell#intracellular#ubiquitin ligase complex; #cellular_component%protein complex%ubiquitin ligase complex;;;GO:0000910,#biological_process%cellular process%cellular physiological process%cell division%cytokinesis; #biological_process%physiological process%cellular physiological process%cell division%cytokinesis;;;GO:0004842,#molecular_function%catalytic activity%lig…
ANGPTL4		GO:0001666,#biological_process%physiological process%response to stimulus%response to stress%response to hypoxia;;;GO:0004857,#molecular_function%enzyme regulator activity%enzyme inhibitor activity;;;GO:0005576,#cellular_component%extracellular region;;;GO:0009267,#biological_process%cellular process%cell communication%response to extracellular stimulus%cellular response to starvation; #biologica…
ANGPTL5
ANGPTL7		GO:0005625,#cellular_component%cell#cell fraction%soluble fraction;;;GO:0005737,#cellular_component%cell#intracellular#cytoplasm;;;GO:0006979,#biological_process%cellular process%cellular physiological process%cellular metabolism%oxygen and reactive oxygen species metabolism%response to oxidative stress; #biological_process%physiological process%cellular physiological process%cellular metabolism%…
ANKRD11	AY373756	GO:0005634,#cellular_component%cell#intracellular#intracellular organelle%intracellular membrane-bound organelle%nucleus; #cellular_component%cell#intracellular#nucleus; #cellular_component%organelle%intracellular organelle%intracellular membrane-bound organelle%nucleus; #cellular_component%organelle%membrane-bound organelle%intracellular membrane-bound organelle%nucleus;;;
ANKRD21		GO:0016020,#cellular_component%cell#membrane;;;
ANXA11		GO:0004859,#molecular_function%enzyme regulator activity%enzyme inhibitor activity%phospholipase inhibitor activity;;;GO:0005509,#molecular_function%binding%ion binding%cation binding%calcium ion binding; #molecular_function%binding%ion binding%metal ion binding%calcium ion binding;;;GO:0005544,#molecular_function%binding%lipid binding%phospholipid binding%calcium-dependent phospholipid binding;;…
AOC2		GO:0005489,#molecular_function%transporter activity%electron transporter activity;;;GO:0005507,#molecular_function%binding%ion binding%cation binding%transition metal ion binding%copper ion binding; #molecular_function%binding%ion binding%metal ion binding%transition metal ion binding%copper ion binding;;;GO:0006584,#biological_process%cellular process%cellular physiological process%cellular meta…
AOC3		GO:0005489,#molecular_function%transporter activity%electron transporter activity;;;GO:0005507,#molecular_function%binding%ion binding%cation binding%transition metal ion binding%copper ion binding; #molecular_function%binding%ion binding%metal ion binding%transition metal ion binding%copper ion binding;;;GO:0005515,#molecular_function%binding%protein binding;;;GO:0005886,#cellular_component%cell…
AP1B1	BX537680	GO:0005488,#molecular_function%binding;;;GO:0006461,#biological_process%cellular process%cellular physiological process%cellular metabolism%cellular macromolecule metabolism%cellular protein metabolism%protein complex assembly; #biological_process%physiological process%cellular physiological process%cellular metabolism%cellular macromolecule metabolism%cellular protein metabolism%protein complex …
AP1S1	CR599373	GO:0005515,#molecular_function%binding%protein binding;;;GO:0005802,#cellular_component%cell#intracellular#cytoplasm#Golgi apparatus#Golgi trans face; #cellular_component%cell#intracellular#intracellular organelle%intracellular membrane-bound organelle%Golgi apparatus#Golgi trans face; #cellular_component%organelle%intracellular organelle%intracellular membrane-bound organelle%Golgi apparatus#Gol…
AP2A1		GO:0005198,#molecular_function%structural molecule activity;;;GO:0005488,#molecular_function%binding;;;GO:0005794,#cellular_component%cell#intracellular#cytoplasm#Golgi apparatus; #cellular_component%cell#intracellular#intracellular organelle%intracellular membrane-bound organelle%Golgi apparatus; #cellular_component%organelle%intracellular organelle%intracellular membrane-bound organelle%Golgi a…
AP3B1		GO:0005488,#molecular_function%binding;;;GO:0005794,#cellular_component%cell#intracellular#cytoplasm#Golgi apparatus; #cellular_component%cell#intracellular#intracellular organelle%intracellular membrane-bound organelle%Golgi apparatus; #cellular_component%organelle%intracellular organelle%intracellular membrane-bound organelle%Golgi apparatus; #cellular_component%organelle%membrane-bound organel…
AP3M2	BC056257	GO:0005794,#cellular_component%cell#intracellular#cytoplasm#Golgi apparatus; #cellular_component%cell#intracellular#intracellular organelle%intracellular membrane-bound organelle%Golgi apparatus; #cellular_component%organelle%intracellular organelle%intracellular membrane-bound organelle%Golgi apparatus; #cellular_component%organelle%membrane-bound organelle%intracellular membrane-bound organelle…
AP3S1		GO:0006810,#biological_process%cellular process%cellular physiological process%transport; #biological_process%physiological process%cellular physiological process%transport; #biological_process%physiological process%localization#establishment of localization%transport;;;
AP4B1	AP4B1	GO:0005215,#molecular_function%transporter activity;;;GO:0005488,#molecular_function%binding;;;GO:0005625,#cellular_component%cell#cell fraction%soluble fraction;;;GO:0005802,#cellular_component%cell#intracellular#cytoplasm#Golgi apparatus#Golgi trans face; #cellular_component%cell#intracellular#intracellular organelle%intracellular membrane-bound organelle%Golgi apparatus#Golgi trans face; #cell…
APCDD1
APG4D	BC068992	GO:0006914,#biological_process%cellular process%cellular physiological process%autophagy; #biological_process%physiological process%cellular physiological process%autophagy;;;GO:0008234,#molecular_function%catalytic activity%hydrolase activity%peptidase activity%cysteine-type peptidase activity;;;GO:0015031,#biological_process%cellular process%cellular physiological process%transport%protein tran…
APITD1
APLN	BC021104	GO:0005179,#molecular_function%binding%receptor binding%hormone activity; #molecular_function%signal transducer activity%receptor binding%hormone activity;;;GO:0006955,#biological_process%physiological process%organismal physiological process%immune response; #biological_process%physiological process%response to stimulus%response to biotic stimulus%defense response%immune response;;;GO:0007165,#b…
APOB48R	APOB48R	GO:0004872,#molecular_function%signal transducer activity%receptor activity;;;GO:0005887,#cellular_component%cell#membrane#intrinsic to membrane%integral to membrane%integral to plasma membrane; #cellular_component%cell#membrane#intrinsic to membrane%intrinsic to plasma membrane%integral to plasma membrane; #cellular_component%cell#membrane%plasma membrane#intrinsic to plasma membrane%integral to…
APOBEC2		GO:0003723,#molecular_function%binding%nucleic acid binding%RNA binding;;;GO:0004126,#molecular_function%catalytic activity%deaminase activity%cytidine deaminase activity; #molecular_function%catalytic activity%hydrolase activity%hydrolase activity, acting on carbon-nitrogen (but not peptide) bonds%hydrolase activity, acting on carbon-nitrogen (but not peptide) bonds, in cyclic amidines%cytidine …
APOBEC3A		GO:0000004,#biological_process%biological_process unknown;;;GO:0005554,#molecular_function%molecular_function unknown;;;GO:0008270,#molecular_function%binding%ion binding%cation binding%transition metal ion binding%zinc ion binding; #molecular_function%binding%ion binding%metal ion binding%transition metal ion binding%zinc ion binding;;;GO:0008372,#cellular_component%cellular_component unknown;;;…
APOBEC3B		GO:0000004,#biological_process%biological_process unknown;;;GO:0003723,#molecular_function%binding%nucleic acid binding%RNA binding;;;GO:0005554,#molecular_function%molecular_function unknown;;;GO:0008270,#molecular_function%binding%ion binding%cation binding%transition metal ion binding%zinc ion binding; #molecular_function%binding%ion binding%metal ion binding%transition metal ion binding%zinc …
AQP1		GO:0005372,#molecular_function%transporter activity%water transporter activity;;;GO:0005887,#cellular_component%cell#membrane#intrinsic to membrane%integral to membrane%integral to plasma membrane; #cellular_component%cell#membrane#intrinsic to membrane%intrinsic to plasma membrane%integral to plasma membrane; #cellular_component%cell#membrane%plasma membrane#intrinsic to plasma membrane%integral…
AQP12		GO:0005215,#molecular_function%transporter activity;;;GO:0006810,#biological_process%cellular process%cellular physiological process%transport; #biological_process%physiological process%cellular physiological process%transport; #biological_process%physiological process%localization#establishment of localization%transport;;;GO:0016020,#cellular_component%cell#membrane;;;GO:0016021,#cellular_compon…
AQP2		GO:0005215,#molecular_function%transporter activity;;;GO:0005886,#cellular_component%cell#membrane%plasma membrane;;;GO:0005887,#cellular_component%cell#membrane#intrinsic to membrane%integral to membrane%integral to plasma membrane; #cellular_component%cell#membrane#intrinsic to membrane%intrinsic to plasma membrane%integral to plasma membrane; #cellular_component%cell#membrane%plasma membrane#i…
AQP5		GO:0005215,#molecular_function%transporter activity;;;GO:0005887,#cellular_component%cell#membrane#intrinsic to membrane%integral to membrane%integral to plasma membrane; #cellular_component%cell#membrane#intrinsic to membrane%intrinsic to plasma membrane%integral to plasma membrane; #cellular_component%cell#membrane%plasma membrane#intrinsic to plasma membrane%integral to plasma membrane;;;GO:00…
AQP6		GO:0005215,#molecular_function%transporter activity;;;GO:0006810,#biological_process%cellular process%cellular physiological process%transport; #biological_process%physiological process%cellular physiological process%transport; #biological_process%physiological process%localization#establishment of localization%transport;;;GO:0016020,#cellular_component%cell#membrane;;;GO:0016021,#cellular_compon…
ARF3		GO:0005525,#molecular_function%binding%nucleotide binding%purine nucleotide binding%guanyl nucleotide binding%GTP binding;;;GO:0005794,#cellular_component%cell#intracellular#cytoplasm#Golgi apparatus; #cellular_component%cell#intracellular#intracellular organelle%intracellular membrane-bound organelle%Golgi apparatus; #cellular_component%organelle%intracellular organelle%intracellular membrane-bo…
ARFGAP3	ARFGAP3	GO:0005829,#cellular_component%cell#intracellular#cytoplasm#cytosol;;;GO:0006886,#biological_process%cellular process%cellular physiological process%transport%intracellular transport%intracellular protein transport; #biological_process%cellular process%cellular physiological process%transport%protein transport%intracellular protein transport; #biological_process%physiological process%cellular phy…
ARFGEF1		GO:0005085,#molecular_function%enzyme regulator activity%GTPase regulator activity%small GTPase regulator activity%guanyl-nucleotide exchange factor activity;;;GO:0006887,#biological_process%cellular process%cellular physiological process%transport%secretory pathway#exocytosis; #biological_process%cellular process%cellular physiological process%transport%vesicle-mediated transport%exocytosis; #bi…
ARFIP1	ARFIP1	GO:0000004,#biological_process%biological_process unknown;;;GO:0000139,#cellular_component%cell#intracellular#cytoplasm#Golgi apparatus#Golgi membrane; #cellular_component%cell#intracellular#intracellular organelle%intracellular membrane-bound organelle%Golgi apparatus#Golgi membrane; #cellular_component%cell#membrane%endomembrane system#Golgi membrane; #cellular_component%cell#membrane%organelle…
ARGBP2		GO:0003676,#molecular_function%binding%nucleic acid binding;;;GO:0005634,#cellular_component%cell#intracellular#intracellular organelle%intracellular membrane-bound organelle%nucleus; #cellular_component%cell#intracellular#nucleus; #cellular_component%organelle%intracellular organelle%intracellular membrane-bound organelle%nucleus; #cellular_component%organelle%membrane-bound organelle%intracellu…
ARHGAP22		GO:0005096,#molecular_function%enzyme regulator activity%enzyme activator activity%GTPase activator activity; #molecular_function%enzyme regulator activity%GTPase regulator activity%GTPase activator activity;;;
ARHGAP25		GO:0005096,#molecular_function%enzyme regulator activity%enzyme activator activity%GTPase activator activity; #molecular_function%enzyme regulator activity%GTPase regulator activity%GTPase activator activity;;;
ARHGAP28	BC065274	GO:0005096,#molecular_function%enzyme regulator activity%enzyme activator activity%GTPase activator activity; #molecular_function%enzyme regulator activity%GTPase regulator activity%GTPase activator activity;;;GO:0016020,#cellular_component%cell#membrane;;;GO:0019076,#biological_process%viral life cycle%viral infectious cycle#viral assembly, maturation, egress, and release#viral release;;;
ARHGDIA		GO:0005094,#molecular_function%enzyme regulator activity%GTPase regulator activity%small GTPase regulator activity%GDP-dissociation inhibitor activity%Rho GDP-dissociation inhibitor activity;;;GO:0005096,#molecular_function%enzyme regulator activity%enzyme activator activity%GTPase activator activity; #molecular_function%enzyme regulator activity%GTPase regulator activity%GTPase activator activit…
ARHGEF16
ARHGEF18
ARID1B	ARID1B	GO:0003677,#molecular_function%binding%nucleic acid binding%DNA binding;;;GO:0005622,#cellular_component%cell#intracellular;;;
ARID3A		GO:0003700,#molecular_function%binding%nucleic acid binding%DNA binding%transcription factor activity; #molecular_function%transcription regulator activity%transcription factor activity;;;GO:0005634,#cellular_component%cell#intracellular#intracellular organelle%intracellular membrane-bound organelle%nucleus; #cellular_component%cell#intracellular#nucleus; #cellular_component%organelle%intracellul…
ARID3B	BC060824	GO:0000004,#biological_process%biological_process unknown;;;GO:0003677,#molecular_function%binding%nucleic acid binding%DNA binding;;;GO:0005634,#cellular_component%cell#intracellular#intracellular organelle%intracellular membrane-bound organelle%nucleus; #cellular_component%cell#intracellular#nucleus; #cellular_component%organelle%intracellular organelle%intracellular membrane-bound organelle%nu…
ARK5		GO:0004674,#molecular_function%catalytic activity%transferase activity%transferase activity, transferring phosphorus-containing groups%kinase activity%protein kinase activity%protein serine/threonine kinase activity; #molecular_function%catalytic activity%transferase activity%transferase activity, transferring phosphorus-containing groups%phosphotransferase activity, alcohol group as acceptor%pro…
ARL6IP4	BC015909	GO:0005634,#cellular_component%cell#intracellular#intracellular organelle%intracellular membrane-bound organelle%nucleus; #cellular_component%cell#intracellular#nucleus; #cellular_component%organelle%intracellular organelle%intracellular membrane-bound organelle%nucleus; #cellular_component%organelle%membrane-bound organelle%intracellular membrane-bound organelle%nucleus;;;GO:0008380,#biological_…
ARRB1		GO:0004857,#molecular_function%enzyme regulator activity%enzyme inhibitor activity;;;GO:0005625,#cellular_component%cell#cell fraction%soluble fraction;;;GO:0005737,#cellular_component%cell#intracellular#cytoplasm;;;GO:0005834,#cellular_component%cell#membrane#extrinsic to membrane%extrinsic to plasma membrane%heterotrimeric G-protein complex; #cellular_component%cell#membrane%plasma membrane#ext…
ARRDC2
ASB16	AY557346	GO:0007242,#biological_process%cellular process%cell communication%signal transduction%intracellular signaling cascade;;;
ASCC1		GO:0003676,#molecular_function%binding%nucleic acid binding;;;GO:0005737,#cellular_component%cell#intracellular#cytoplasm;;;GO:0045449,#biological_process%cellular process%cellular physiological process%cellular metabolism%nucleobase, nucleoside, nucleotide and nucleic acid metabolism#regulation of nucleobase, nucleoside, nucleotide and nucleic acid metabolism%regulation of transcription; #biolog…
ASCC2	ASCC2	GO:0006350,#biological_process%cellular process%cellular physiological process%cellular metabolism%nucleobase, nucleoside, nucleotide and nucleic acid metabolism%transcription; #biological_process%physiological process%cellular physiological process%cellular metabolism%nucleobase, nucleoside, nucleotide and nucleic acid metabolism%transcription; #biological_process%physiological process%metabolis…
ASCL2		GO:0003700,#molecular_function%binding%nucleic acid binding%DNA binding%transcription factor activity; #molecular_function%transcription regulator activity%transcription factor activity;;;GO:0005634,#cellular_component%cell#intracellular#intracellular organelle%intracellular membrane-bound organelle%nucleus; #cellular_component%cell#intracellular#nucleus; #cellular_component%organelle%intracellul…
ASL	AY203938	GO:0003824,#molecular_function%catalytic activity;;;
ASMT;	ASMT	GO:0005184,#molecular_function%binding%receptor binding%hormone activity%neuropeptide hormone activity; #molecular_function%signal transducer activity%receptor binding%hormone activity%neuropeptide hormone activity;;;GO:0006412,#biological_process%cellular process%cellular physiological process%cellular metabolism%cellular biosynthesis%macromolecule biosynthesis%protein biosynthesis; #biological_…
ASNA1		GO:0005524,#molecular_function%binding%nucleotide binding%purine nucleotide binding%adenyl nucleotide binding%ATP binding;;;GO:0006118,#biological_process%cellular process%cellular physiological process%cellular metabolism%generation of precursor metabolites and energy%electron transport; #biological_process%physiological process%cellular physiological process%cellular metabolism%generation of pr…
ASTL		GO:0006508,#biological_process%cellular process%cellular physiological process%cellular metabolism%cellular catabolism%cellular macromolecule catabolism%cellular protein catabolism%proteolysis and peptidolysis; #biological_process%cellular process%cellular physiological process%cellular metabolism%cellular macromolecule metabolism%cellular protein metabolism%cellular protein catabolism%proteolysi…
ASTN2	ASTN2	GO:0016021,#cellular_component%cell#membrane#intrinsic to membrane%integral to membrane;;;
ATBF1		GO:0003705,#molecular_function%binding%nucleic acid binding%DNA binding%transcription factor activity%RNA polymerase II transcription factor activity, enhancer binding; #molecular_function%transcription regulator activity%RNA polymerase II transcription factor activity%RNA polymerase II transcription factor activity, enhancer binding; #molecular_function%transcription regulator activity%transcrip…
ATCAY		GO:0006810,#biological_process%cellular process%cellular physiological process%transport; #biological_process%physiological process%cellular physiological process%transport; #biological_process%physiological process%localization#establishment of localization%transport;;;
ATF7IP2	BC033891	GO:0016021,#cellular_component%cell#membrane#intrinsic to membrane%integral to membrane;;;
ATOH1		GO:0003700,#molecular_function%binding%nucleic acid binding%DNA binding%transcription factor activity; #molecular_function%transcription regulator activity%transcription factor activity;;;GO:0005634,#cellular_component%cell#intracellular#intracellular organelle%intracellular membrane-bound organelle%nucleus; #cellular_component%cell#intracellular#nucleus; #cellular_component%organelle%intracellul…
ATP10A	ATP10A	GO:0000287,#molecular_function%binding%ion binding%metal ion binding%magnesium ion binding;;;GO:0004012,#molecular_function%catalytic activity%hydrolase activity%hydrolase activity, acting on acid anhydrides%hydrolase activity, acting on acid anhydrides, catalyzing transmembrane movement of substances%ATPase activity, coupled to transmembrane movement of substances%ATPase activity, coupled to tra…
ATP11A	ATP11A	GO:0003824,#molecular_function%catalytic activity;;;GO:0005524,#molecular_function%binding%nucleotide binding%purine nucleotide binding%adenyl nucleotide binding%ATP binding;;;GO:0006812,#biological_process%cellular process%cellular physiological process%transport%ion transport%cation transport; #biological_process%physiological process%cellular physiological process%transport%ion transport%catio…
ATP1A2		GO:0003824,#molecular_function%catalytic activity;;;GO:0005524,#molecular_function%binding%nucleotide binding%purine nucleotide binding%adenyl nucleotide binding%ATP binding;;;GO:0008152,#biological_process%physiological process%metabolism;;;GO:0015077,#molecular_function%transporter activity%ion transporter activity%cation transporter activity%monovalent inorganic cation transporter activity;;;G…
ATP2A3		GO:0003824,#molecular_function%catalytic activity;;;GO:0005388,#molecular_function%catalytic activity%hydrolase activity%hydrolase activity, acting on acid anhydrides%hydrolase activity, acting on acid anhydrides, catalyzing transmembrane movement of substances%ATPase activity, coupled to transmembrane movement of substances%ATPase activity, coupled to transmembrane movement of ions%ATPase activi…
ATP2B2		GO:0000287,#molecular_function%binding%ion binding%metal ion binding%magnesium ion binding;;;GO:0005388,#molecular_function%catalytic activity%hydrolase activity%hydrolase activity, acting on acid anhydrides%hydrolase activity, acting on acid anhydrides, catalyzing transmembrane movement of substances%ATPase activity, coupled to transmembrane movement of substances%ATPase activity, coupled to tra…
ATP5D		GO:0005215,#molecular_function%transporter activity;;;GO:0005624,#cellular_component%cell#cell fraction%membrane fraction;;;GO:0005739,#cellular_component%cell#intracellular#cytoplasm#mitochondrion; #cellular_component%cell#intracellular#intracellular organelle%intracellular membrane-bound organelle%mitochondrion; #cellular_component%organelle%intracellular organelle%intracellular membrane-bound …
ATP8A2		GO:0000287,#molecular_function%binding%ion binding%metal ion binding%magnesium ion binding;;;GO:0005524,#molecular_function%binding%nucleotide binding%purine nucleotide binding%adenyl nucleotide binding%ATP binding;;;GO:0006812,#biological_process%cellular process%cellular physiological process%transport%ion transport%cation transport; #biological_process%physiological process%cellular physiologi…
ATXN7L4
AX721217
AX775745
AX775747
AX775829
AX775875
AX775877
AX775879
AX775915
AX775931
AY026352
AY037148
AY037165
AY052782
AY134858
AY189281
AY232281
AY232283
AY247834
AY281131
AY281132
AY283057
AY317148
AY358109
AY358158
AY358191
AY358246
AY358255
AY358366
AY358412
AY358413
AY358442
AY358478
AY358801
AY358807
AY367050
AY444797
AY461701
AY487420
AY505119
AY509884
AY533200
AY540752
AY597811
AY728143
AY736034
AY753193
AY764034
AY766164
AY780789
AY842014
AY842015
AY842016
B1
B4GALT2	BC002431	GO:0005975,#biological_process%physiological process%metabolism%macromolecule metabolism%carbohydrate metabolism; #biological_process%physiological process%metabolism%primary metabolism%carbohydrate metabolism;;;GO:0016757,#molecular_function%catalytic activity%transferase activity%transferase activity, transferring glycosyl groups;;;
BA9F11.1	bA9F11.1
BACE1	BACE1	GO:0004194,#molecular_function%catalytic activity%hydrolase activity%peptidase activity%endopeptidase activity%aspartic-type endopeptidase activity%pepsin A activity;;;GO:0006508,#biological_process%cellular process%cellular physiological process%cellular metabolism%cellular catabolism%cellular macromolecule catabolism%cellular protein catabolism%proteolysis and peptidolysis; #biological_process%…
BACH	BC017365	GO:0000062,#molecular_function%binding%cofactor binding%coenzyme binding%acyl-CoA binding; #molecular_function%binding%lipid binding%fatty acid binding%acyl-CoA binding;;;GO:0004759,#molecular_function%catalytic activity%hydrolase activity%hydrolase activity, acting on ester bonds%carboxylic ester hydrolase activity%carboxylesterase activity%serine esterase activity;;;GO:0005737,#cellular_compone…
BAD		GO:0005515,#molecular_function%binding%protein binding;;;GO:0005737,#cellular_component%cell#intracellular#cytoplasm;;;GO:0005741,#cellular_component%cell#intracellular#cytoplasm#mitochondrion#mitochondrial membrane#mitochondrial outer membrane; #cellular_component%cell#intracellular#intracellular organelle%intracellular membrane-bound organelle%mitochondrion#mitochondrial membrane#mitochondrial …
BAIAP1	BAIAP1	GO:0005524,#molecular_function%binding%nucleotide binding%purine nucleotide binding%adenyl nucleotide binding%ATP binding;;;GO:0005886,#cellular_component%cell#membrane%plasma membrane;;;GO:0005923,#cellular_component%cell#membrane%plasma membrane#apicolateral plasma membrane#apical junction complex#tight junction; #cellular_component%cell#membrane%plasma membrane#cell junction%intercellular junc…
BAIAP2L1
BANF1		GO:0003677,#molecular_function%binding%nucleic acid binding%DNA binding;;;GO:0005634,#cellular_component%cell#intracellular#intracellular organelle%intracellular membrane-bound organelle%nucleus; #cellular_component%cell#intracellular#nucleus; #cellular_component%organelle%intracellular organelle%intracellular membrane-bound organelle%nucleus; #cellular_component%organelle%membrane-bound organell…
BARX1	BC064363	GO:0003700,#molecular_function%binding%nucleic acid binding%DNA binding%transcription factor activity; #molecular_function%transcription regulator activity%transcription factor activity;;;GO:0005634,#cellular_component%cell#intracellular#intracellular organelle%intracellular membrane-bound organelle%nucleus; #cellular_component%cell#intracellular#nucleus; #cellular_component%organelle%intracellul…
BAX	BC014175	GO:0005554,#molecular_function%molecular_function unknown;;;GO:0006917,#biological_process%cellular process%cellular physiological process%cell death%programmed cell death%apoptosis#regulation of apoptosis%positive regulation of apoptosis%induction of apoptosis; #biological_process%cellular process%cellular physiological process%cell death%programmed cell death#regulation of programmed cell death…
BBS4		GO:0005488,#molecular_function%binding;;;GO:0007600,#biological_process%physiological process%organismal physiological process%neurophysiological process%sensory perception; #biological_process%physiological process%response to stimulus%response to external stimulus#detection of external stimulus%sensory perception;;;GO:0007601,#biological_process%physiological process%organismal physiological pr…
BC000014
BC000084
BC000121
BC000468
BC000974
BC001750
BC002581
BC002740
BC002937
BC002945
BC003045
BC003080
BC003641
BC004519
BC004522
BC004938
BC005177
BC006116
BC006122
BC006271
BC006312
BC006972
BC007541
BC007689
BC007736
BC008068
BC008178
BC008250
BC008327
BC008611
BC008669
BC008744
BC008759
BC008806
BC008833
BC008882
BC008883
BC009031
BC009369
BC009722
BC009825
BC010099
BC010267
BC010431
BC010434
BC010846
BC011418
BC011620
BC011874
BC011886
BC012170
BC012176
BC012564
BC013069
BC013200
BC014590
BC014873
BC014887
BC014974
BC014994
BC015176
BC015395
BC016034
BC016050
BC016163
BC016389
BC016842
BC017297
BC018109
BC018687
BC019041
BC019236
BC019330
BC020886
BC020891
BC021095
BC021228
BC021290
BC021704
BC021726
BC021968
BC022082
BC022189
BC022239
BC023519
BC024009
BC024651
BC025262
BC025729
BC026058
BC026313
BC026344
BC026955
BC027724
BC027935
BC027947
BC028012
BC028061
BC028083
BC028353
BC028575
BC029137
BC029224
BC029245
BC029785
BC030111
BC030141
BC030536
BC030825
BC031064
BC031222
BC031520
BC031551
BC031603
BC032237
BC032715
BC033036
BC033143
BC033184
BC033209
BC033239
BC033253
BC033791
BC033812
BC033838
BC033839
BC033920
BC034222
BC034280
BC034378
BC034766
BC034983
BC035680
BC035739
BC035914
BC036263
BC036335
BC036504
BC036549
BC036832
BC036890
BC036926
BC037248
BC037559
BC037878
BC037992
BC039247
BC039306
BC039707
BC040164
BC040212
BC040276
BC040649
BC040723
BC040902
BC041009
BC041174
BC041802
BC043218
BC044569
BC045611
BC045635
BC046145
BC046239
BC046439
BC047016
BC047075
BC047594
BC047675
BC047777
BC047913
BC047932
BC048207
BC049384
BC049388
BC050387
BC050543
BC051191
BC051820
BC052279
BC052292
BC053600
BC056669
BC056909
BC060859
BC060882
BC062371
BC062635
BC063012
BC063021
BC063110
BC063432
BC063518
BC063595
BC063703
BC063819
BC063891
BC064367
BC064600
BC064919
BC065369
BC065717
BC066124
BC066775
BC066974
BC067872
BC068451
BC068515
BC068517
BC068558
BC068574
BC069048
BC069299
BC069411
BC070329
BC070343
BC070344
BC071589
BC071599
BC071651
BC071725
BC071951
BC072682
BC073889
BC074729
BC074731
BC074754
BC077721
BC080547
BC080565
BC080575
BC082974
BC082977
BC089454
BC090048
BC090867
BC090880
BC090889
BC090923
BC090943
BC091500
BC091517
BC093780
BC093808
BC094839
BC094882
BCAP31		GO:0005102,#molecular_function%binding%receptor binding; #molecular_function%signal transducer activity%receptor binding;;;GO:0005783,#cellular_component%cell#intracellular#cytoplasm#endoplasmic reticulum; #cellular_component%cell#intracellular#intracellular organelle%intracellular membrane-bound organelle%endoplasmic reticulum; #cellular_component%organelle%intracellular organelle%intracellular …
BCAS1
BCAS3	BCAS3	GO:0005634,#cellular_component%cell#intracellular#intracellular organelle%intracellular membrane-bound organelle%nucleus; #cellular_component%cell#intracellular#nucleus; #cellular_component%organelle%intracellular organelle%intracellular membrane-bound organelle%nucleus; #cellular_component%organelle%membrane-bound organelle%intracellular membrane-bound organelle%nucleus;;;
BCL11B		GO:0003676,#molecular_function%binding%nucleic acid binding;;;GO:0005634,#cellular_component%cell#intracellular#intracellular organelle%intracellular membrane-bound organelle%nucleus; #cellular_component%cell#intracellular#nucleus; #cellular_component%organelle%intracellular organelle%intracellular membrane-bound organelle%nucleus; #cellular_component%organelle%membrane-bound organelle%intracellu…
BCL2		GO:0042981,#biological_process%cellular process%cellular physiological process%cell death%programmed cell death%apoptosis#regulation of apoptosis; #biological_process%cellular process%cellular physiological process%cell death%programmed cell death#regulation of programmed cell death%regulation of apoptosis; #biological_process%cellular process%cellular physiological process#regulation of cellular…
BCL2L12		GO:0006915,#biological_process%cellular process%cellular physiological process%cell death%programmed cell death%apoptosis; #biological_process%physiological process%cellular physiological process%cell death%programmed cell death%apoptosis; #biological_process%physiological process%death%cell death%programmed cell death%apoptosis;;;
BCL2L13	BCL2L13	GO:0005739,#cellular_component%cell#intracellular#cytoplasm#mitochondrion; #cellular_component%cell#intracellular#intracellular organelle%intracellular membrane-bound organelle%mitochondrion; #cellular_component%organelle%intracellular organelle%intracellular membrane-bound organelle%mitochondrion; #cellular_component%organelle%membrane-bound organelle%intracellular membrane-bound organelle%mitoc…
BCLP	BCLP	GO:0004743,#molecular_function%catalytic activity%transferase activity%transferase activity, transferring phosphorus-containing groups%kinase activity%pyruvate kinase activity; #molecular_function%catalytic activity%transferase activity%transferase activity, transferring phosphorus-containing groups%phosphotransferase activity, alcohol group as acceptor%pyruvate kinase activity;;;GO:0006096,#biol…
BCMO1		GO:0003834,#molecular_function%catalytic activity%oxidoreductase activity%dioxygenase activity%oxidoreductase activity, acting on single donors with incorporation of molecular oxygen, incorporation of two atoms of oxygen%beta-carotene 15,15'-monooxygenase activity; #molecular_function%catalytic activity%oxidoreductase activity%oxidoreductase activity, acting on single donors with incorporation of…
BCOR	BCOR	GO:0003714,#molecular_function%binding%protein binding%transcription factor binding%transcription cofactor activity%transcription corepressor activity; #molecular_function%transcription regulator activity%transcription cofactor activity%transcription corepressor activity;;;GO:0005634,#cellular_component%cell#intracellular#intracellular organelle%intracellular membrane-bound organelle%nucleus; #ce…
BDKRB1		GO:0001584,#molecular_function%signal transducer activity%receptor activity%transmembrane receptor activity%G-protein coupled receptor activity%rhodopsin-like receptor activity;;;GO:0004872,#molecular_function%signal transducer activity%receptor activity;;;GO:0004947,#molecular_function%binding%peptide binding%peptide receptor activity%peptide receptor activity, G-protein coupled%bradykinin recep…
BDKRB2		GO:0001584,#molecular_function%signal transducer activity%receptor activity%transmembrane receptor activity%G-protein coupled receptor activity%rhodopsin-like receptor activity;;;GO:0004435,#molecular_function%catalytic activity%hydrolase activity%hydrolase activity, acting on ester bonds%carboxylic ester hydrolase activity%lipase activity%phospholipase activity%phospholipase C activity%phosphoin…
BF		GO:0001848,#molecular_function%binding%protein binding%complement binding;;;GO:0003812,#molecular_function%catalytic activity%hydrolase activity%peptidase activity%endopeptidase activity%serine-type endopeptidase activity%alternative-complement-pathway C3/C5 convertase activity; #molecular_function%catalytic activity%hydrolase activity%peptidase activity%serine-type peptidase activity%serine-type…
BFAR		GO:0000151,#cellular_component%cell#intracellular#ubiquitin ligase complex; #cellular_component%protein complex%ubiquitin ligase complex;;;GO:0004842,#molecular_function%catalytic activity%ligase activity%ligase activity, forming carbon-nitrogen bonds%acid-amino acid ligase activity%ubiquitin-protein ligase activity;;;GO:0005198,#molecular_function%structural molecule activity;;;GO:0005624,#cellu…
BG1		GO:0006629,#biological_process%physiological process%metabolism%primary metabolism%lipid metabolism;;;GO:0006631,#biological_process%cellular process%cellular physiological process%cellular metabolism%cellular lipid metabolism%fatty acid metabolism; #biological_process%cellular process%cellular physiological process%cellular metabolism%organic acid metabolism%carboxylic acid metabolism%fatty acid…
BICD2		GO:0005794,#cellular_component%cell#intracellular#cytoplasm#Golgi apparatus; #cellular_component%cell#intracellular#intracellular organelle%intracellular membrane-bound organelle%Golgi apparatus; #cellular_component%organelle%intracellular organelle%intracellular membrane-bound organelle%Golgi apparatus; #cellular_component%organelle%membrane-bound organelle%intracellular membrane-bound organelle…
BID		GO:0005737,#cellular_component%cell#intracellular#cytoplasm;;;GO:0043065,#biological_process%cellular process%cellular physiological process%cell death%programmed cell death%apoptosis#regulation of apoptosis%positive regulation of apoptosis; #biological_process%cellular process%cellular physiological process%cell death%programmed cell death#regulation of programmed cell death%positive regulation …
BIN1		GO:0005515,#molecular_function%binding%protein binding;;;GO:0005634,#cellular_component%cell#intracellular#intracellular organelle%intracellular membrane-bound organelle%nucleus; #cellular_component%cell#intracellular#nucleus; #cellular_component%organelle%intracellular organelle%intracellular membrane-bound organelle%nucleus; #cellular_component%organelle%membrane-bound organelle%intracellular m…
BLCAP		GO:0016021,#cellular_component%cell#membrane#intrinsic to membrane%integral to membrane;;;
BLOC1S1		GO:0000004,#biological_process%biological_process unknown;;;GO:0005554,#molecular_function%molecular_function unknown;;;GO:0008372,#cellular_component%cellular_component unknown;;;
BM88		GO:0016021,#cellular_component%cell#membrane#intrinsic to membrane%integral to membrane;;;
BMF		GO:0005515,#molecular_function%binding%protein binding;;;GO:0006915,#biological_process%cellular process%cellular physiological process%cell death%programmed cell death%apoptosis; #biological_process%physiological process%cellular physiological process%cell death%programmed cell death%apoptosis; #biological_process%physiological process%death%cell death%programmed cell death%apoptosis;;;GO:001645…
BNC2	CR933649	GO:0003676,#molecular_function%binding%nucleic acid binding;;;GO:0005634,#cellular_component%cell#intracellular#intracellular organelle%intracellular membrane-bound organelle%nucleus; #cellular_component%cell#intracellular#nucleus; #cellular_component%organelle%intracellular organelle%intracellular membrane-bound organelle%nucleus; #cellular_component%organelle%membrane-bound organelle%intracellu…
BPY2IP1
BRD4		GO:0000785,#cellular_component%cell#intracellular#chromosome#chromatin; #cellular_component%cell#intracellular#intracellular organelle%intracellular non-membrane-bound organelle%chromosome#chromatin; #cellular_component%organelle%intracellular organelle%intracellular non-membrane-bound organelle%chromosome#chromatin; #cellular_component%organelle%non-membrane-bound organelle%intracellular non-mem…
BRD7	CR593793	GO:0003677,#molecular_function%binding%nucleic acid binding%DNA binding;;;GO:0005634,#cellular_component%cell#intracellular#intracellular organelle%intracellular membrane-bound organelle%nucleus; #cellular_component%cell#intracellular#nucleus; #cellular_component%organelle%intracellular organelle%intracellular membrane-bound organelle%nucleus; #cellular_component%organelle%membrane-bound organell…
BRF2	BRF2	GO:0007049,#biological_process%cellular process%cellular physiological process%cell cycle; #biological_process%physiological process%cellular physiological process%cell cycle;;;
BRI3		GO:0016021,#cellular_component%cell#membrane#intrinsic to membrane%integral to membrane;;;
BRI3BP
BRP44
BRPF3
BRUNOL4	BRUNOL4	GO:0003723,#molecular_function%binding%nucleic acid binding%RNA binding;;;
BRUNOL6
BRWD1
BSPRY	BSPRY	GO:0005622,#cellular_component%cell#intracellular;;;GO:0008270,#molecular_function%binding%ion binding%cation binding%transition metal ion binding%zinc ion binding; #molecular_function%binding%ion binding%metal ion binding%transition metal ion binding%zinc ion binding;;;
BST2		GO:0004871,#molecular_function%signal transducer activity;;;GO:0005887,#cellular_component%cell#membrane#intrinsic to membrane%integral to membrane%integral to plasma membrane; #cellular_component%cell#membrane#intrinsic to membrane%intrinsic to plasma membrane%integral to plasma membrane; #cellular_component%cell#membrane%plasma membrane#intrinsic to plasma membrane%integral to plasma membrane;;…
BTBD14B		GO:0005515,#molecular_function%binding%protein binding;;;
BTBD9	BTBD9	GO:0005515,#molecular_function%binding%protein binding;;;GO:0007155,#biological_process%cellular process%cell communication%cell adhesion;;;
BTRC	CR749295	GO:0004840,#molecular_function%catalytic activity%small protein conjugating enzyme activity%ubiquitin conjugating enzyme activity;;;GO:0005783,#cellular_component%cell#intracellular#cytoplasm#endoplasmic reticulum; #cellular_component%cell#intracellular#intracellular organelle%intracellular membrane-bound organelle%endoplasmic reticulum; #cellular_component%organelle%intracellular organelle%intra…
BX161483
BX161496
BX248748
BX248778
BX537436
BX537798
BX537997
BX640618
BX640914
BX641104
BX647271
BX647575
BX648076
BX648118
BX648280
BX648682
BX648701
BZRPL1		GO:0016021,#cellular_component%cell#membrane#intrinsic to membrane%integral to membrane;;;
C10ORF11	C10orf11
C10ORF120	C10orf120	GO:0004601,#molecular_function%antioxidant activity%peroxidase activity; #molecular_function%catalytic activity%oxidoreductase activity%oxidoreductase activity, acting on peroxide as acceptor%peroxidase activity;;;GO:0006979,#biological_process%cellular process%cellular physiological process%cellular metabolism%oxygen and reactive oxygen species metabolism%response to oxidative stress; #biologica…
C10ORF129	C10orf129	GO:0006629,#biological_process%physiological process%metabolism%primary metabolism%lipid metabolism;;;GO:0006631,#biological_process%cellular process%cellular physiological process%cellular metabolism%cellular lipid metabolism%fatty acid metabolism; #biological_process%cellular process%cellular physiological process%cellular metabolism%organic acid metabolism%carboxylic acid metabolism%fatty acid…
C10ORF27	C10orf27
C10ORF30	C10orf30
C10ORF38	C10orf38
C10ORF55	C10orf55
C10ORF7	C10orf7	GO:0007050,#biological_process%cellular process%cellular physiological process%cell cycle#regulation of cell cycle%cell cycle arrest; #biological_process%cellular process%cellular physiological process#regulation of cellular physiological process%regulation of cell cycle%cell cycle arrest; #biological_process%cellular process#regulation of cellular process%regulation of cellular physiological pro…
C10ORF88	C10orf88
C10ORF89	C10orf89
C10ORF9	C10orf9	GO:0000074,#biological_process%cellular process%cellular physiological process%cell cycle#regulation of cell cycle; #biological_process%cellular process%cellular physiological process#regulation of cellular physiological process%regulation of cell cycle; #biological_process%cellular process#regulation of cellular process%regulation of cellular physiological process%regulation of cell cycle; #biol…
C10ORF91	C10orf91
C10ORF92	C10orf92
C11ORF10	C11orf10
C11ORF2	C11orf2	GO:0000004,#biological_process%biological_process unknown;;;GO:0005554,#molecular_function%molecular_function unknown;;;GO:0016021,#cellular_component%cell#membrane#intrinsic to membrane%integral to membrane;;;
C11ORF21	C11orf21
C11ORF4
C11ORF9	C11orf9
C12ORF2	C12orf2	GO:0007165,#biological_process%cellular process%cell communication%signal transduction;;;
C13ORF11	C13orf11
C13ORF17	C13orf17
C13ORF21	C13orf21
C14ORF114	C14orf114	GO:0003676,#molecular_function%binding%nucleic acid binding;;;GO:0005622,#cellular_component%cell#intracellular;;;GO:0008408,#molecular_function%catalytic activity%hydrolase activity%hydrolase activity, acting on ester bonds%nuclease activity%exonuclease activity%3'-5' exonuclease activity;;;GO:0016787,#molecular_function%catalytic activity%hydrolase activity;;;
C14ORF161	C14orf161
C14ORF166B	C14orf166B	GO:0005509,#molecular_function%binding%ion binding%cation binding%calcium ion binding; #molecular_function%binding%ion binding%metal ion binding%calcium ion binding;;;
C14ORF79	C14orf79
C14ORF8	C14orf8
C14ORF81	C14orf81
C15ORF23	C15orf23
C15ORF24	C15orf24	GO:0000004,#biological_process%biological_process unknown;;;GO:0005737,#cellular_component%cell#intracellular#cytoplasm;;;GO:0017076,#molecular_function%binding%nucleotide binding%purine nucleotide binding;;;
C15ORF27	C15orf27
C16ORF30	C16orf30
C16ORF34	C16orf34	GO:0003677,#molecular_function%binding%nucleic acid binding%DNA binding;;;GO:0005634,#cellular_component%cell#intracellular#intracellular organelle%intracellular membrane-bound organelle%nucleus; #cellular_component%cell#intracellular#nucleus; #cellular_component%organelle%intracellular organelle%intracellular membrane-bound organelle%nucleus; #cellular_component%organelle%membrane-bound organell…
C16ORF47	C16orf47
C16ORF55	C16orf55
C18ORF1	C18orf1	GO:0000004,#biological_process%biological_process unknown;;;GO:0005554,#molecular_function%molecular_function unknown;;;GO:0016021,#cellular_component%cell#membrane#intrinsic to membrane%integral to membrane;;;
C18ORF22	C18orf22
C18ORF23	C18orf23	GO:0000151,#cellular_component%cell#intracellular#ubiquitin ligase complex; #cellular_component%protein complex%ubiquitin ligase complex;;;GO:0004842,#molecular_function%catalytic activity%ligase activity%ligase activity, forming carbon-nitrogen bonds%acid-amino acid ligase activity%ubiquitin-protein ligase activity;;;GO:0008270,#molecular_function%binding%ion binding%cation binding%transition me…
C18ORF34	C18orf34
C18ORF45	C18orf45
C19ORF10	C19orf10
C19ORF12	C19orf12
C19ORF19	C19orf19
C19ORF20	C19orf20
C19ORF23	C19orf23
C19ORF24	C19orf24
C19ORF26	C19orf26
C19ORF32	C19orf32	GO:0004872,#molecular_function%signal transducer activity%receptor activity;;;
C19ORF33	C19orf33	GO:0000004,#biological_process%biological_process unknown;;;GO:0005554,#molecular_function%molecular_function unknown;;;GO:0005634,#cellular_component%cell#intracellular#intracellular organelle%intracellular membrane-bound organelle%nucleus; #cellular_component%cell#intracellular#nucleus; #cellular_component%organelle%intracellular organelle%intracellular membrane-bound organelle%nucleus; #cellul…
C19ORF6	C19orf6
C1ORF34	BC028374	GO:0000004,#biological_process%biological_process unknown;;;GO:0005488,#molecular_function%binding;;;GO:0005554,#molecular_function%molecular_function unknown;;;GO:0008372,#cellular_component%cellular_component unknown;;;
C1ORF58	C1orf58
C1ORF63	C1orf63
C1ORF65	C1orf65
C1ORF84	C1orf84
C1ORF90	C1orf90
C1QL1		GO:0005554,#molecular_function%molecular_function unknown;;;GO:0005737,#cellular_component%cell#intracellular#cytoplasm;;;GO:0006817,#biological_process%cellular process%cellular physiological process%transport%ion transport%anion transport%inorganic anion transport%phosphate transport; #biological_process%physiological process%cellular physiological process%transport%ion transport%anion transpor…
C1QL4
C1QTNF1		GO:0005737,#cellular_component%cell#intracellular#cytoplasm;;;GO:0006817,#biological_process%cellular process%cellular physiological process%transport%ion transport%anion transport%inorganic anion transport%phosphate transport; #biological_process%physiological process%cellular physiological process%transport%ion transport%anion transport%inorganic anion transport%phosphate transport; #biological…
C1QTNF8		GO:0005737,#cellular_component%cell#intracellular#cytoplasm;;;GO:0006817,#biological_process%cellular process%cellular physiological process%transport%ion transport%anion transport%inorganic anion transport%phosphate transport; #biological_process%physiological process%cellular physiological process%transport%ion transport%anion transport%inorganic anion transport%phosphate transport; #biological…
C1RL	C1RL	GO:0004263,#molecular_function%catalytic activity%hydrolase activity%peptidase activity%endopeptidase activity%serine-type endopeptidase activity%chymotrypsin activity; #molecular_function%catalytic activity%hydrolase activity%peptidase activity%serine-type peptidase activity%serine-type endopeptidase activity%chymotrypsin activity;;;GO:0004295,#molecular_function%catalytic activity%hydrolase act…
C2	C2	GO:0003813,#molecular_function%catalytic activity%hydrolase activity%peptidase activity%endopeptidase activity%serine-type endopeptidase activity%classical-complement-pathway C3/C5 convertase activity; #molecular_function%catalytic activity%hydrolase activity%peptidase activity%serine-type peptidase activity%serine-type endopeptidase activity%classical-complement-pathway C3/C5 convertase activity…
C20ORF11	C20orf11	GO:0005634,#cellular_component%cell#intracellular#intracellular organelle%intracellular membrane-bound organelle%nucleus; #cellular_component%cell#intracellular#nucleus; #cellular_component%organelle%intracellular organelle%intracellular membrane-bound organelle%nucleus; #cellular_component%organelle%membrane-bound organelle%intracellular membrane-bound organelle%nucleus;;;
C20ORF12	C20orf12	GO:0001584,#molecular_function%signal transducer activity%receptor activity%transmembrane receptor activity%G-protein coupled receptor activity%rhodopsin-like receptor activity;;;GO:0007186,#biological_process%cellular process%cell communication%signal transduction%cell surface receptor linked signal transduction%G-protein coupled receptor protein signaling pathway;;;GO:0016021,#cellular_componen…
C20ORF18	C20orf18	GO:0000151,#cellular_component%cell#intracellular#ubiquitin ligase complex; #cellular_component%protein complex%ubiquitin ligase complex;;;GO:0004842,#molecular_function%catalytic activity%ligase activity%ligase activity, forming carbon-nitrogen bonds%acid-amino acid ligase activity%ubiquitin-protein ligase activity;;;GO:0008270,#molecular_function%binding%ion binding%cation binding%transition me…
C20ORF22	CR625101	GO:0003824,#molecular_function%catalytic activity;;;
C20ORF24	C20orf24	GO:0000004,#biological_process%biological_process unknown;;;GO:0005554,#molecular_function%molecular_function unknown;;;GO:0008372,#cellular_component%cellular_component unknown;;;
C20ORF54	C20orf54	GO:0016021,#cellular_component%cell#membrane#intrinsic to membrane%integral to membrane;;;
C20ORF55	C20orf55
C20ORF59	BC038593	GO:0005215,#molecular_function%transporter activity;;;GO:0006810,#biological_process%cellular process%cellular physiological process%transport; #biological_process%physiological process%cellular physiological process%transport; #biological_process%physiological process%localization#establishment of localization%transport;;;GO:0016020,#cellular_component%cell#membrane;;;GO:0016021,#cellular_compon…
C20ORF77	C20orf77
C20ORF9	C20orf9
C21ORF29	C21orf29	GO:0005198,#molecular_function%structural molecule activity;;;GO:0007155,#biological_process%cellular process%cell communication%cell adhesion;;;
C21ORF30	C21orf30
C21ORF4	C21orf4	GO:0000004,#biological_process%biological_process unknown;;;GO:0005554,#molecular_function%molecular_function unknown;;;GO:0016021,#cellular_component%cell#membrane#intrinsic to membrane%integral to membrane;;;
C21ORF55	C21orf55	GO:0006457,#biological_process%cellular process%cellular physiological process%cellular metabolism%cellular macromolecule metabolism%cellular protein metabolism%protein folding; #biological_process%physiological process%cellular physiological process%cellular metabolism%cellular macromolecule metabolism%cellular protein metabolism%protein folding; #biological_process%physiological process%metabol…
C21ORF70	C21orf70
C21ORF90	C21orf90
C21ORF96	C21orf96
C3ORF18	C3orf18
C3ORF21	C3orf21
C4A	C4A	GO:0004866,#molecular_function%enzyme regulator activity%enzyme inhibitor activity%protease inhibitor activity%endopeptidase inhibitor activity;;;GO:0005615,#cellular_component%extracellular region#extracellular space;;;GO:0006937,#biological_process%physiological process%organismal physiological process%muscle contraction#regulation of muscle contraction; #biological_process%physiological proces…
C5		GO:0000187,#biological_process%cellular process%cell communication%signal transduction%intracellular signaling cascade%protein kinase cascade%MAPKKK cascade#activation of MAPK; #biological_process%regulation of biological process%positive regulation of biological process%positive regulation of enzyme activity%positive regulation of transferase activity%positive regulation of protein kinase activi…
C5ORF16	C5orf16
C6ORF110	CR627460	GO:0016020,#cellular_component%cell#membrane;;;
C6ORF114	C6orf114
C6ORF123	C6orf123	GO:0000004,#biological_process%biological_process unknown;;;GO:0005554,#molecular_function%molecular_function unknown;;;GO:0008372,#cellular_component%cellular_component unknown;;;
C6ORF149	C6orf149	GO:0005743,#cellular_component%cell#intracellular#cytoplasm#mitochondrion#mitochondrial membrane#mitochondrial inner membrane; #cellular_component%cell#intracellular#intracellular organelle%intracellular membrane-bound organelle%mitochondrion#mitochondrial membrane#mitochondrial inner membrane; #cellular_component%cell#membrane#inner membrane%mitochondrial inner membrane; #cellular_component%cell…
C6ORF64	C6orf64
C6ORF71	C6orf71	GO:0006118,#biological_process%cellular process%cellular physiological process%cellular metabolism%generation of precursor metabolites and energy%electron transport; #biological_process%physiological process%cellular physiological process%cellular metabolism%generation of precursor metabolites and energy%electron transport; #biological_process%physiological process%metabolism%cellular metabolism%…
C8G		GO:0005215,#molecular_function%transporter activity;;;GO:0005488,#molecular_function%binding;;;GO:0005579,#cellular_component%extracellular matrix%extracellular matrix (sensu Metazoa)#membrane attack complex; #cellular_component%extracellular region#extracellular matrix (sensu Metazoa)#membrane attack complex;;;GO:0006810,#biological_process%cellular process%cellular physiological process%transpo…
C8ORF21	C8orf21
C9ORF10	C9orf10
C9ORF114	C9orf114
C9ORF132	C9orf132
C9ORF152	C9orf152
C9ORF157	C9orf157
C9ORF18	C9orf18
C9ORF25	C9orf25
C9ORF3	C9orf3	GO:0004179,#molecular_function%catalytic activity%hydrolase activity%peptidase activity%exopeptidase activity%aminopeptidase activity%alanine aminopeptidase activity%membrane alanyl aminopeptidase activity; #molecular_function%catalytic activity%hydrolase activity%peptidase activity%exopeptidase activity%metalloexopeptidase activity%membrane alanyl aminopeptidase activity; #molecular_function%cat…
C9ORF59	C9orf59
C9ORF66	C9orf66
C9ORF67	C9orf67	GO:0016021,#cellular_component%cell#membrane#intrinsic to membrane%integral to membrane;;;GO:0016787,#molecular_function%catalytic activity%hydrolase activity;;;
C9ORF7	C9orf7	GO:0016021,#cellular_component%cell#membrane#intrinsic to membrane%integral to membrane;;;
C9ORF74	C9orf74
C9ORF86	C9orf86
C9ORF88	C9orf88
C9ORF96	C9orf96
C9ORF98	C9orf98	GO:0005524,#molecular_function%binding%nucleotide binding%purine nucleotide binding%adenyl nucleotide binding%ATP binding;;;GO:0016301,#molecular_function%catalytic activity%transferase activity%transferase activity, transferring phosphorus-containing groups%kinase activity;;;GO:0016740,#molecular_function%catalytic activity%transferase activity;;;
CA5A		GO:0004089,#molecular_function%catalytic activity%lyase activity%carbon-oxygen lyase activity%hydro-lyase activity%carbonate dehydratase activity;;;GO:0005759,#cellular_component%cell#intracellular#cytoplasm#mitochondrion#mitochondrial matrix; #cellular_component%cell#intracellular#intracellular organelle%intracellular membrane-bound organelle%mitochondrion#mitochondrial matrix; #cellular_compone…
CAB39
CABC1	CABC1	GO:0005739,#cellular_component%cell#intracellular#cytoplasm#mitochondrion; #cellular_component%cell#intracellular#intracellular organelle%intracellular membrane-bound organelle%mitochondrion; #cellular_component%organelle%intracellular organelle%intracellular membrane-bound organelle%mitochondrion; #cellular_component%organelle%membrane-bound organelle%intracellular membrane-bound organelle%mitoc…
CABIN1	CABIN1	GO:0004864,#molecular_function%enzyme regulator activity%enzyme inhibitor activity%phosphatase inhibitor activity%protein phosphatase inhibitor activity; #molecular_function%enzyme regulator activity%phosphatase regulator activity%protein phosphatase regulator activity%phosphatase inhibitor activity%protein phosphatase inhibitor activity;;;GO:0005488,#molecular_function%binding;;;GO:0005634,#cell…
CABP2		GO:0005509,#molecular_function%binding%ion binding%cation binding%calcium ion binding; #molecular_function%binding%ion binding%metal ion binding%calcium ion binding;;;GO:0007165,#biological_process%cellular process%cell communication%signal transduction;;;
CABP7		GO:0005509,#molecular_function%binding%ion binding%cation binding%calcium ion binding; #molecular_function%binding%ion binding%metal ion binding%calcium ion binding;;;
CACNA1C	Z74996	GO:0005245,#molecular_function%transporter activity%channel or pore class transporter activity%alpha-type channel activity%ion channel activity%cation channel activity%calcium channel activity%voltage-gated calcium channel activity; #molecular_function%transporter activity%channel or pore class transporter activity%alpha-type channel activity%ion channel activity%voltage-gated ion channel activit…
CACNA1D		GO:0005509,#molecular_function%binding%ion binding%cation binding%calcium ion binding; #molecular_function%binding%ion binding%metal ion binding%calcium ion binding;;;GO:0005891,#cellular_component%cell#membrane#intrinsic to membrane%integral to membrane%integral to plasma membrane#voltage-gated calcium channel complex; #cellular_component%cell#membrane#intrinsic to membrane%intrinsic to plasma m…
CACNA1E	L29384	GO:0005245,#molecular_function%transporter activity%channel or pore class transporter activity%alpha-type channel activity%ion channel activity%cation channel activity%calcium channel activity%voltage-gated calcium channel activity; #molecular_function%transporter activity%channel or pore class transporter activity%alpha-type channel activity%ion channel activity%voltage-gated ion channel activit…
CACNA1G		GO:0005245,#molecular_function%transporter activity%channel or pore class transporter activity%alpha-type channel activity%ion channel activity%cation channel activity%calcium channel activity%voltage-gated calcium channel activity; #molecular_function%transporter activity%channel or pore class transporter activity%alpha-type channel activity%ion channel activity%voltage-gated ion channel activit…
CACNA1H		GO:0005245,#molecular_function%transporter activity%channel or pore class transporter activity%alpha-type channel activity%ion channel activity%cation channel activity%calcium channel activity%voltage-gated calcium channel activity; #molecular_function%transporter activity%channel or pore class transporter activity%alpha-type channel activity%ion channel activity%voltage-gated ion channel activit…
CACNA2D2	CACNA2D2	GO:0005244,#molecular_function%transporter activity%channel or pore class transporter activity%alpha-type channel activity%ion channel activity%voltage-gated ion channel activity;;;GO:0005262,#molecular_function%transporter activity%channel or pore class transporter activity%alpha-type channel activity%ion channel activity%cation channel activity%calcium channel activity; #molecular_function%tran…
CACNA2D3	CACNA2D3	GO:0005244,#molecular_function%transporter activity%channel or pore class transporter activity%alpha-type channel activity%ion channel activity%voltage-gated ion channel activity;;;GO:0005262,#molecular_function%transporter activity%channel or pore class transporter activity%alpha-type channel activity%ion channel activity%cation channel activity%calcium channel activity; #molecular_function%tran…
CACNA2D4	CACNA2D4	GO:0005244,#molecular_function%transporter activity%channel or pore class transporter activity%alpha-type channel activity%ion channel activity%voltage-gated ion channel activity;;;GO:0005262,#molecular_function%transporter activity%channel or pore class transporter activity%alpha-type channel activity%ion channel activity%cation channel activity%calcium channel activity; #molecular_function%tran…
CACNB1	CACNB1	GO:0005245,#molecular_function%transporter activity%channel or pore class transporter activity%alpha-type channel activity%ion channel activity%cation channel activity%calcium channel activity%voltage-gated calcium channel activity; #molecular_function%transporter activity%channel or pore class transporter activity%alpha-type channel activity%ion channel activity%voltage-gated ion channel activit…
CALN1		GO:0005509,#molecular_function%binding%ion binding%cation binding%calcium ion binding; #molecular_function%binding%ion binding%metal ion binding%calcium ion binding;;;
CALU		GO:0000004,#biological_process%biological_process unknown;;;GO:0005509,#molecular_function%binding%ion binding%cation binding%calcium ion binding; #molecular_function%binding%ion binding%metal ion binding%calcium ion binding;;;GO:0005783,#cellular_component%cell#intracellular#cytoplasm#endoplasmic reticulum; #cellular_component%cell#intracellular#intracellular organelle%intracellular membrane-bou…
CAMK1D		GO:0004674,#molecular_function%catalytic activity%transferase activity%transferase activity, transferring phosphorus-containing groups%kinase activity%protein kinase activity%protein serine/threonine kinase activity; #molecular_function%catalytic activity%transferase activity%transferase activity, transferring phosphorus-containing groups%phosphotransferase activity, alcohol group as acceptor%pro…
CAMK2A		GO:0004674,#molecular_function%catalytic activity%transferase activity%transferase activity, transferring phosphorus-containing groups%kinase activity%protein kinase activity%protein serine/threonine kinase activity; #molecular_function%catalytic activity%transferase activity%transferase activity, transferring phosphorus-containing groups%phosphotransferase activity, alcohol group as acceptor%pro…
CAMKK2	CAMKK2	GO:0000165,#biological_process%cellular process%cell communication%signal transduction%intracellular signaling cascade%protein kinase cascade%MAPKKK cascade;;;GO:0004674,#molecular_function%catalytic activity%transferase activity%transferase activity, transferring phosphorus-containing groups%kinase activity%protein kinase activity%protein serine/threonine kinase activity; #molecular_function%cat…
CAMKV
CAMSAP1	CAMSAP1	GO:0005524,#molecular_function%binding%nucleotide binding%purine nucleotide binding%adenyl nucleotide binding%ATP binding;;;
CAMTA2
CAPG		GO:0003779,#molecular_function%binding%protein binding%cytoskeletal protein binding%actin binding;;;GO:0005634,#cellular_component%cell#intracellular#intracellular organelle%intracellular membrane-bound organelle%nucleus; #cellular_component%cell#intracellular#nucleus; #cellular_component%organelle%intracellular organelle%intracellular membrane-bound organelle%nucleus; #cellular_component%organel…
CAPN1		GO:0004198,#molecular_function%catalytic activity%hydrolase activity%peptidase activity%cysteine-type peptidase activity%cysteine-type endopeptidase activity%calpain activity; #molecular_function%catalytic activity%hydrolase activity%peptidase activity%endopeptidase activity%cysteine-type endopeptidase activity%calpain activity;;;GO:0005509,#molecular_function%binding%ion binding%cation binding%c…
CAPN11	CAPN11	GO:0004198,#molecular_function%catalytic activity%hydrolase activity%peptidase activity%cysteine-type peptidase activity%cysteine-type endopeptidase activity%calpain activity; #molecular_function%catalytic activity%hydrolase activity%peptidase activity%endopeptidase activity%cysteine-type endopeptidase activity%calpain activity;;;GO:0005509,#molecular_function%binding%ion binding%cation binding%c…
CAPN12	CAPN12	GO:0004198,#molecular_function%catalytic activity%hydrolase activity%peptidase activity%cysteine-type peptidase activity%cysteine-type endopeptidase activity%calpain activity; #molecular_function%catalytic activity%hydrolase activity%peptidase activity%endopeptidase activity%cysteine-type endopeptidase activity%calpain activity;;;GO:0005509,#molecular_function%binding%ion binding%cation binding%c…
CAPON
CARKL;12716,TRPV1;	CARKL	GO:0004872,#molecular_function%signal transducer activity%receptor activity;;;GO:0005262,#molecular_function%transporter activity%channel or pore class transporter activity%alpha-type channel activity%ion channel activity%cation channel activity%calcium channel activity; #molecular_function%transporter activity%ion transporter activity%cation transporter activity%cation channel activity%calcium c…
CASKIN1		GO:0005524,#molecular_function%binding%nucleotide binding%purine nucleotide binding%adenyl nucleotide binding%ATP binding;;;GO:0008152,#biological_process%physiological process%metabolism;;;GO:0016301,#molecular_function%catalytic activity%transferase activity%transferase activity, transferring phosphorus-containing groups%kinase activity;;;GO:0042309,#biological_process%physiological process%hom…
CASP2	CASP2	GO:0006508,#biological_process%cellular process%cellular physiological process%cellular metabolism%cellular catabolism%cellular macromolecule catabolism%cellular protein catabolism%proteolysis and peptidolysis; #biological_process%cellular process%cellular physiological process%cellular metabolism%cellular macromolecule metabolism%cellular protein metabolism%cellular protein catabolism%proteolysi…
CASP3		GO:0006508,#biological_process%cellular process%cellular physiological process%cellular metabolism%cellular catabolism%cellular macromolecule catabolism%cellular protein catabolism%proteolysis and peptidolysis; #biological_process%cellular process%cellular physiological process%cellular metabolism%cellular macromolecule metabolism%cellular protein metabolism%cellular protein catabolism%proteolysi…
CASP8	CASP8	GO:0004871,#molecular_function%signal transducer activity;;;GO:0005515,#molecular_function%binding%protein binding;;;GO:0005739,#cellular_component%cell#intracellular#cytoplasm#mitochondrion; #cellular_component%cell#intracellular#intracellular organelle%intracellular membrane-bound organelle%mitochondrion; #cellular_component%organelle%intracellular organelle%intracellular membrane-bound organel…
CAST		GO:0030161,#molecular_function%enzyme regulator activity%enzyme inhibitor activity%protease inhibitor activity%endopeptidase inhibitor activity%cysteine protease inhibitor activity%calpain inhibitor activity;;;
CATSPER1		GO:0005261,#molecular_function%transporter activity%channel or pore class transporter activity%alpha-type channel activity%ion channel activity%cation channel activity; #molecular_function%transporter activity%ion transporter activity%cation transporter activity%cation channel activity;;;GO:0006812,#biological_process%cellular process%cellular physiological process%transport%ion transport%cation …
CBFA2T3	CBFA2T3	GO:0003700,#molecular_function%binding%nucleic acid binding%DNA binding%transcription factor activity; #molecular_function%transcription regulator activity%transcription factor activity;;;GO:0005634,#cellular_component%cell#intracellular#intracellular organelle%intracellular membrane-bound organelle%nucleus; #cellular_component%cell#intracellular#nucleus; #cellular_component%organelle%intracellul…
CBPIN
CBWD1	CBWD1	GO:0005524,#molecular_function%binding%nucleotide binding%purine nucleotide binding%adenyl nucleotide binding%ATP binding;;;
CBX5		GO:0000785,#cellular_component%cell#intracellular#chromosome#chromatin; #cellular_component%cell#intracellular#intracellular organelle%intracellular non-membrane-bound organelle%chromosome#chromatin; #cellular_component%organelle%intracellular organelle%intracellular non-membrane-bound organelle%chromosome#chromatin; #cellular_component%organelle%non-membrane-bound organelle%intracellular non-mem…
CCBL1		GO:0005829,#cellular_component%cell#intracellular#cytoplasm#cytosol;;;GO:0006575,#biological_process%cellular process%cellular physiological process%cellular metabolism%amino acid and derivative metabolism%amino acid derivative metabolism; #biological_process%physiological process%cellular physiological process%cellular metabolism%amino acid and derivative metabolism%amino acid derivative metabol…
CCKBR		GO:0001584,#molecular_function%signal transducer activity%receptor activity%transmembrane receptor activity%G-protein coupled receptor activity%rhodopsin-like receptor activity;;;GO:0004435,#molecular_function%catalytic activity%hydrolase activity%hydrolase activity, acting on ester bonds%carboxylic ester hydrolase activity%lipase activity%phospholipase activity%phospholipase C activity%phosphoin…
CCM2
CCNB2		GO:0000074,#biological_process%cellular process%cellular physiological process%cell cycle#regulation of cell cycle; #biological_process%cellular process%cellular physiological process#regulation of cellular physiological process%regulation of cell cycle; #biological_process%cellular process#regulation of cellular process%regulation of cellular physiological process%regulation of cell cycle; #biol…
CCNF		GO:0000074,#biological_process%cellular process%cellular physiological process%cell cycle#regulation of cell cycle; #biological_process%cellular process%cellular physiological process#regulation of cellular physiological process%regulation of cell cycle; #biological_process%cellular process#regulation of cellular process%regulation of cellular physiological process%regulation of cell cycle; #biol…
CCT2	CR599514	GO:0000074,#biological_process%cellular process%cellular physiological process%cell cycle#regulation of cell cycle; #biological_process%cellular process%cellular physiological process#regulation of cellular physiological process%regulation of cell cycle; #biological_process%cellular process#regulation of cellular process%regulation of cellular physiological process%regulation of cell cycle; #biol…
CD151		GO:0007601,#biological_process%physiological process%organismal physiological process%neurophysiological process%sensory perception%sensory perception of light%visual perception; #biological_process%physiological process%response to stimulus%response to external stimulus#detection of external stimulus%sensory perception%sensory perception of light%visual perception;;;GO:0016021,#cellular_componen…
CD2	CD2	GO:0001766,#biological_process%cellular process%cellular physiological process%cell organization and biogenesis%membrane organization and biogenesis%plasma membrane organization and biogenesis%lipid raft polarization; #biological_process%physiological process%cellular physiological process%cell organization and biogenesis%membrane organization and biogenesis%plasma membrane organization and bioge…
CD200R2	CD200R2	GO:0004872,#molecular_function%signal transducer activity%receptor activity;;;
CD3Z		GO:0004888,#molecular_function%signal transducer activity%receptor activity%transmembrane receptor activity;;;GO:0007166,#biological_process%cellular process%cell communication%signal transduction%cell surface receptor linked signal transduction;;;GO:0016020,#cellular_component%cell#membrane;;;GO:0016021,#cellular_component%cell#membrane#intrinsic to membrane%integral to membrane;;;
CD5		GO:0005044,#molecular_function%signal transducer activity%receptor activity%transmembrane receptor activity%scavenger receptor activity;;;GO:0005515,#molecular_function%binding%protein binding;;;GO:0005887,#cellular_component%cell#membrane#intrinsic to membrane%integral to membrane%integral to plasma membrane; #cellular_component%cell#membrane#intrinsic to membrane%intrinsic to plasma membrane%in…
CD5L		GO:0005044,#molecular_function%signal transducer activity%receptor activity%transmembrane receptor activity%scavenger receptor activity;;;GO:0005615,#cellular_component%extracellular region#extracellular space;;;GO:0006915,#biological_process%cellular process%cellular physiological process%cell death%programmed cell death%apoptosis; #biological_process%physiological process%cellular physiological…
CD63	CD63	GO:0005765,#cellular_component%cell#intracellular#cytoplasm#vacuole%lytic vacuole%lysosome#lysosomal membrane; #cellular_component%cell#intracellular#intracellular organelle%intracellular membrane-bound organelle%vacuole%lytic vacuole%lysosome#lysosomal membrane; #cellular_component%cell#membrane%lysosomal membrane; #cellular_component%organelle%intracellular organelle%intracellular membrane-boun…
CD68		GO:0005624,#cellular_component%cell#cell fraction%membrane fraction;;;GO:0005764,#cellular_component%cell#intracellular#cytoplasm#vacuole%lytic vacuole%lysosome; #cellular_component%cell#intracellular#intracellular organelle%intracellular membrane-bound organelle%vacuole%lytic vacuole%lysosome; #cellular_component%organelle%intracellular organelle%intracellular membrane-bound organelle%vacuole%ly…
CD7		GO:0004872,#molecular_function%signal transducer activity%receptor activity;;;GO:0005624,#cellular_component%cell#cell fraction%membrane fraction;;;GO:0005886,#cellular_component%cell#membrane%plasma membrane;;;GO:0006816,#biological_process%cellular process%cellular physiological process%transport%ion transport%cation transport%di-, tri-valent inorganic cation transport%calcium ion transport; #b…
CD74	CD74	GO:0001516,#biological_process%cellular process%cellular physiological process%cellular metabolism%cellular biosynthesis%organic acid biosynthesis%carboxylic acid biosynthesis%fatty acid biosynthesis%icosanoid biosynthesis%prostanoid biosynthesis%prostaglandin biosynthesis; #biological_process%cellular process%cellular physiological process%cellular metabolism%cellular lipid metabolism%fatty acid…
CD79B	CD79B	GO:0004888,#molecular_function%signal transducer activity%receptor activity%transmembrane receptor activity;;;GO:0007166,#biological_process%cellular process%cell communication%signal transduction%cell surface receptor linked signal transduction;;;GO:0016020,#cellular_component%cell#membrane;;;
CD82
CD83	CD83	GO:0005886,#cellular_component%cell#membrane%plasma membrane;;;GO:0005887,#cellular_component%cell#membrane#intrinsic to membrane%integral to membrane%integral to plasma membrane; #cellular_component%cell#membrane#intrinsic to membrane%intrinsic to plasma membrane%integral to plasma membrane; #cellular_component%cell#membrane%plasma membrane#intrinsic to plasma membrane%integral to plasma membran…
CD99L2
CDC26		GO:0000910,#biological_process%cellular process%cellular physiological process%cell division%cytokinesis; #biological_process%physiological process%cellular physiological process%cell division%cytokinesis;;;
CDC2L1		GO:0004674,#molecular_function%catalytic activity%transferase activity%transferase activity, transferring phosphorus-containing groups%kinase activity%protein kinase activity%protein serine/threonine kinase activity; #molecular_function%catalytic activity%transferase activity%transferase activity, transferring phosphorus-containing groups%phosphotransferase activity, alcohol group as acceptor%pro…
CDC2L2		GO:0004674,#molecular_function%catalytic activity%transferase activity%transferase activity, transferring phosphorus-containing groups%kinase activity%protein kinase activity%protein serine/threonine kinase activity; #molecular_function%catalytic activity%transferase activity%transferase activity, transferring phosphorus-containing groups%phosphotransferase activity, alcohol group as acceptor%pro…
CDC34		GO:0000082,#biological_process%cellular process%cellular physiological process%cell cycle#interphase%interphase of mitotic cell cycle#G1/S transition of mitotic cell cycle; #biological_process%cellular process%cellular physiological process%cell cycle%mitotic cell cycle#interphase of mitotic cell cycle#G1/S transition of mitotic cell cycle; #biological_process%physiological process%cellular physi…
CDC42EP1		GO:0005615,#cellular_component%extracellular region#extracellular space;;;GO:0007275,#biological_process%development;;;
CDC45L		GO:0000074,#biological_process%cellular process%cellular physiological process%cell cycle#regulation of cell cycle; #biological_process%cellular process%cellular physiological process#regulation of cellular physiological process%regulation of cell cycle; #biological_process%cellular process#regulation of cellular process%regulation of cellular physiological process%regulation of cell cycle; #biol…
CDCA2
CDCA4
CDCA5		GO:0000910,#biological_process%cellular process%cellular physiological process%cell division%cytokinesis; #biological_process%physiological process%cellular physiological process%cell division%cytokinesis;;;
CDCA8		GO:0000910,#biological_process%cellular process%cellular physiological process%cell division%cytokinesis; #biological_process%physiological process%cellular physiological process%cell division%cytokinesis;;;
CDH13		GO:0005509,#molecular_function%binding%ion binding%cation binding%calcium ion binding; #molecular_function%binding%ion binding%metal ion binding%calcium ion binding;;;GO:0005515,#molecular_function%binding%protein binding;;;GO:0007155,#biological_process%cellular process%cell communication%cell adhesion;;;GO:0007156,#biological_process%cellular process%cell communication%cell adhesion%cell-cell a…
CDH22		GO:0005509,#molecular_function%binding%ion binding%cation binding%calcium ion binding; #molecular_function%binding%ion binding%metal ion binding%calcium ion binding;;;GO:0005515,#molecular_function%binding%protein binding;;;GO:0007155,#biological_process%cellular process%cell communication%cell adhesion;;;GO:0007156,#biological_process%cellular process%cell communication%cell adhesion%cell-cell a…
CDH23	CDH23	GO:0005509,#molecular_function%binding%ion binding%cation binding%calcium ion binding; #molecular_function%binding%ion binding%metal ion binding%calcium ion binding;;;GO:0007156,#biological_process%cellular process%cell communication%cell adhesion%cell-cell adhesion%homophilic cell adhesion;;;GO:0016020,#cellular_component%cell#membrane;;;
CDH4	CDH4	GO:0005509,#molecular_function%binding%ion binding%cation binding%calcium ion binding; #molecular_function%binding%ion binding%metal ion binding%calcium ion binding;;;GO:0005515,#molecular_function%binding%protein binding;;;GO:0007155,#biological_process%cellular process%cell communication%cell adhesion;;;GO:0007156,#biological_process%cellular process%cell communication%cell adhesion%cell-cell a…
CDK10	CR612010	GO:0004674,#molecular_function%catalytic activity%transferase activity%transferase activity, transferring phosphorus-containing groups%kinase activity%protein kinase activity%protein serine/threonine kinase activity; #molecular_function%catalytic activity%transferase activity%transferase activity, transferring phosphorus-containing groups%phosphotransferase activity, alcohol group as acceptor%pro…
CDK5R2	CDK5R2	GO:0000079,#biological_process%cellular process%cellular physiological process%cell cycle#interphase%interphase of mitotic cell cycle#G1/S transition of mitotic cell cycle#regulation of cyclin dependent protein kinase activity; #biological_process%cellular process%cellular physiological process%cell cycle#interphase%interphase of mitotic cell cycle#G2/M transition of mitotic cell cycle#regulation…
CDK6		GO:0000074,#biological_process%cellular process%cellular physiological process%cell cycle#regulation of cell cycle; #biological_process%cellular process%cellular physiological process#regulation of cellular physiological process%regulation of cell cycle; #biological_process%cellular process#regulation of cellular process%regulation of cellular physiological process%regulation of cell cycle; #biol…
CDKN2A	CDKN2A	GO:0016301,#molecular_function%catalytic activity%transferase activity%transferase activity, transferring phosphorus-containing groups%kinase activity;;;
CDKN2B		GO:0000004,#biological_process%biological_process unknown;;;GO:0004861,#molecular_function%enzyme regulator activity%enzyme inhibitor activity%kinase inhibitor activity%protein kinase inhibitor activity%cyclin-dependent protein kinase inhibitor activity; #molecular_function%enzyme regulator activity%kinase regulator activity%kinase inhibitor activity%protein kinase inhibitor activity%cyclin-depen…
CDX1		GO:0003700,#molecular_function%binding%nucleic acid binding%DNA binding%transcription factor activity; #molecular_function%transcription regulator activity%transcription factor activity;;;GO:0005634,#cellular_component%cell#intracellular#intracellular organelle%intracellular membrane-bound organelle%nucleus; #cellular_component%cell#intracellular#nucleus; #cellular_component%organelle%intracellul…
CDYL		GO:0000785,#cellular_component%cell#intracellular#chromosome#chromatin; #cellular_component%cell#intracellular#intracellular organelle%intracellular non-membrane-bound organelle%chromosome#chromatin; #cellular_component%organelle%intracellular organelle%intracellular non-membrane-bound organelle%chromosome#chromatin; #cellular_component%organelle%non-membrane-bound organelle%intracellular non-mem…
CECR2	AL832377	GO:0000910,#biological_process%cellular process%cellular physiological process%cell division%cytokinesis; #biological_process%physiological process%cellular physiological process%cell division%cytokinesis;;;GO:0005554,#molecular_function%molecular_function unknown;;;GO:0007010,#biological_process%cellular process%cellular physiological process%cell organization and biogenesis%organelle organizati…
CELSR1		GO:0004930,#molecular_function%signal transducer activity%receptor activity%transmembrane receptor activity%G-protein coupled receptor activity;;;GO:0005198,#molecular_function%structural molecule activity;;;GO:0005509,#molecular_function%binding%ion binding%cation binding%calcium ion binding; #molecular_function%binding%ion binding%metal ion binding%calcium ion binding;;;GO:0005887,#cellular_com…
CELSR2	CELSR2	GO:0004872,#molecular_function%signal transducer activity%receptor activity;;;GO:0004930,#molecular_function%signal transducer activity%receptor activity%transmembrane receptor activity%G-protein coupled receptor activity;;;GO:0005198,#molecular_function%structural molecule activity;;;GO:0005509,#molecular_function%binding%ion binding%cation binding%calcium ion binding; #molecular_function%bindin…
CELSR3		GO:0000004,#biological_process%biological_process unknown;;;GO:0004872,#molecular_function%signal transducer activity%receptor activity;;;GO:0004930,#molecular_function%signal transducer activity%receptor activity%transmembrane receptor activity%G-protein coupled receptor activity;;;GO:0005198,#molecular_function%structural molecule activity;;;GO:0005509,#molecular_function%binding%ion binding%ca…
CENPA	CENPA	GO:0000786,#cellular_component%cell#intracellular#chromosome#chromatin#nucleosome; #cellular_component%cell#intracellular#intracellular organelle%intracellular non-membrane-bound organelle%chromosome#chromatin#nucleosome; #cellular_component%organelle%intracellular organelle%intracellular non-membrane-bound organelle%chromosome#chromatin#nucleosome; #cellular_component%organelle%non-membrane-boun…
CENTB1	CENTB1	GO:0004629,#molecular_function%catalytic activity%hydrolase activity%hydrolase activity, acting on ester bonds%carboxylic ester hydrolase activity%lipase activity%phospholipase activity%phospholipase C activity; #molecular_function%catalytic activity%hydrolase activity%hydrolase activity, acting on ester bonds%phosphoric ester hydrolase activity%phosphoric diester hydrolase activity%phospholipase…
CENTD3	CENTD3	GO:0007165,#biological_process%cellular process%cell communication%signal transduction;;;GO:0043087,#biological_process%regulation of biological process%regulation of enzyme activity%regulation of hydrolase activity%regulation of GTPase activity;;;
CENTG3	CENTG3	GO:0005096,#molecular_function%enzyme regulator activity%enzyme activator activity%GTPase activator activity; #molecular_function%enzyme regulator activity%GTPase regulator activity%GTPase activator activity;;;GO:0005525,#molecular_function%binding%nucleotide binding%purine nucleotide binding%guanyl nucleotide binding%GTP binding;;;GO:0007264,#biological_process%cellular process%cell communicatio…
CEP164	Cep164
CEP70	Cep70
CEP72	Cep72
CER1		GO:0000004,#biological_process%biological_process unknown;;;GO:0005554,#molecular_function%molecular_function unknown;;;GO:0008372,#cellular_component%cellular_component unknown;;;
CFTR		GO:0005216,#molecular_function%transporter activity%channel or pore class transporter activity%alpha-type channel activity%ion channel activity;;;GO:0005224,#molecular_function%transporter activity%channel or pore class transporter activity%alpha-type channel activity%ion channel activity%anion channel activity%chloride channel activity%ATP-binding and phosphorylation-dependent chloride channel a…
CGI-37
CGI-94
CGI-96
CHAD		GO:0001558,#biological_process%cellular process%cellular physiological process%cell growth#regulation of cell growth; #biological_process%cellular process%cellular physiological process%cell organization and biogenesis%cellular morphogenesis#regulation of cell size#cell growth#regulation of cell growth; #biological_process%cellular process%cellular physiological process#regulation of cellular phy…
CHDH		GO:0005739,#cellular_component%cell#intracellular#cytoplasm#mitochondrion; #cellular_component%cell#intracellular#intracellular organelle%intracellular membrane-bound organelle%mitochondrion; #cellular_component%organelle%intracellular organelle%intracellular membrane-bound organelle%mitochondrion; #cellular_component%organelle%membrane-bound organelle%intracellular membrane-bound organelle%mitoc…
CHGN	ChGn	GO:0005515,#molecular_function%binding%protein binding;;;GO:0005622,#cellular_component%cell#intracellular;;;GO:0005625,#cellular_component%cell#cell fraction%soluble fraction;;;GO:0005794,#cellular_component%cell#intracellular#cytoplasm#Golgi apparatus; #cellular_component%cell#intracellular#intracellular organelle%intracellular membrane-bound organelle%Golgi apparatus; #cellular_component%organ…
CHI3L1		GO:0005201,#molecular_function%structural molecule activity%extracellular matrix structural constituent;;;GO:0005529,#molecular_function%binding%carbohydrate binding%sugar binding;;;GO:0005578,#cellular_component%extracellular matrix%extracellular matrix (sensu Metazoa); #cellular_component%extracellular region#extracellular matrix (sensu Metazoa);;;GO:0005615,#cellular_component%extracellular re…
CHM;	CHM	GO:0004663,#molecular_function%catalytic activity%transferase activity%transferase activity, transferring alkyl or aryl (other than methyl) groups%prenyltransferase activity%protein prenyltransferase activity%protein geranylgeranyltransferase activity%Rab-protein geranylgeranyltransferase activity;;;GO:0005084,#molecular_function%enzyme regulator activity%GTPase regulator activity%small GTPase re…
CHMP2B
CHMP7
CHN2		GO:0005096,#molecular_function%enzyme regulator activity%enzyme activator activity%GTPase activator activity; #molecular_function%enzyme regulator activity%GTPase regulator activity%GTPase activator activity;;;GO:0007242,#biological_process%cellular process%cell communication%signal transduction%intracellular signaling cascade;;;GO:0019992,#molecular_function%binding%lipid binding%diacylglycerol …
CHPF
CHRM5		GO:0001584,#molecular_function%signal transducer activity%receptor activity%transmembrane receptor activity%G-protein coupled receptor activity%rhodopsin-like receptor activity;;;GO:0004435,#molecular_function%catalytic activity%hydrolase activity%hydrolase activity, acting on ester bonds%carboxylic ester hydrolase activity%lipase activity%phospholipase activity%phospholipase C activity%phosphoin…
CHRNA9		GO:0004889,#molecular_function%transporter activity%channel or pore class transporter activity%alpha-type channel activity%ion channel activity%cation channel activity%nicotinic acetylcholine-activated cation-selective channel activity; #molecular_function%transporter activity%channel or pore class transporter activity%alpha-type channel activity%ion channel activity%ligand-gated ion channel acti…
CHST4		GO:0006477,#biological_process%cellular process%cellular physiological process%cellular metabolism%amine metabolism%amino acid metabolism%sulfur amino acid metabolism#protein amino acid sulfation; #biological_process%cellular process%cellular physiological process%cellular metabolism%amino acid and derivative metabolism%amino acid metabolism%sulfur amino acid metabolism#protein amino acid sulfati…
CHST8		GO:0001537,#molecular_function%catalytic activity%transferase activity%transferase activity, transferring sulfur-containing groups%sulfotransferase activity%N-acetylgalactosamine 4-O-sulfotransferase activity;;;GO:0005794,#cellular_component%cell#intracellular#cytoplasm#Golgi apparatus; #cellular_component%cell#intracellular#intracellular organelle%intracellular membrane-bound organelle%Golgi app…
CHSY1		GO:0005794,#cellular_component%cell#intracellular#cytoplasm#Golgi apparatus; #cellular_component%cell#intracellular#intracellular organelle%intracellular membrane-bound organelle%Golgi apparatus; #cellular_component%organelle%intracellular organelle%intracellular membrane-bound organelle%Golgi apparatus; #cellular_component%organelle%membrane-bound organelle%intracellular membrane-bound organelle…
CIB1		GO:0005509,#molecular_function%binding%ion binding%cation binding%calcium ion binding; #molecular_function%binding%ion binding%metal ion binding%calcium ion binding;;;GO:0005515,#molecular_function%binding%protein binding;;;GO:0006302,#biological_process%cellular process%cellular physiological process%cellular metabolism%nucleobase, nucleoside, nucleotide and nucleic acid metabolism%DNA metabolis…
CIB2		GO:0005509,#molecular_function%binding%ion binding%cation binding%calcium ion binding; #molecular_function%binding%ion binding%metal ion binding%calcium ion binding;;;GO:0005515,#molecular_function%binding%protein binding;;;
CIC	CIC	GO:0003677,#molecular_function%binding%nucleic acid binding%DNA binding;;;GO:0005634,#cellular_component%cell#intracellular#intracellular organelle%intracellular membrane-bound organelle%nucleus; #cellular_component%cell#intracellular#nucleus; #cellular_component%organelle%intracellular organelle%intracellular membrane-bound organelle%nucleus; #cellular_component%organelle%membrane-bound organell…
CIDEC	CIDEC	GO:0005515,#molecular_function%binding%protein binding;;;GO:0005554,#molecular_function%molecular_function unknown;;;GO:0005622,#cellular_component%cell#intracellular;;;GO:0005829,#cellular_component%cell#intracellular#cytoplasm#cytosol;;;GO:0006915,#biological_process%cellular process%cellular physiological process%cell death%programmed cell death%apoptosis; #biological_process%physiological pro…
CIRBP	CIRBP	GO:0003723,#molecular_function%binding%nucleic acid binding%RNA binding;;;GO:0005634,#cellular_component%cell#intracellular#intracellular organelle%intracellular membrane-bound organelle%nucleus; #cellular_component%cell#intracellular#nucleus; #cellular_component%organelle%intracellular organelle%intracellular membrane-bound organelle%nucleus; #cellular_component%organelle%membrane-bound organell…
CIT		GO:0004674,#molecular_function%catalytic activity%transferase activity%transferase activity, transferring phosphorus-containing groups%kinase activity%protein kinase activity%protein serine/threonine kinase activity; #molecular_function%catalytic activity%transferase activity%transferase activity, transferring phosphorus-containing groups%phosphotransferase activity, alcohol group as acceptor%pro…
CKLFSF5	CKLFSF5	GO:0005125,#molecular_function%binding%receptor binding%cytokine activity; #molecular_function%signal transducer activity%receptor binding%cytokine activity;;;GO:0006935,#biological_process%physiological process%response to stimulus%response to external stimulus%response to abiotic stimulus%response to chemical substance%chemotaxis; #biological_process%physiological process%response to stimulus%r…
CKM		GO:0004111,#molecular_function%catalytic activity%transferase activity%transferase activity, transferring phosphorus-containing groups%kinase activity%creatine kinase activity; #molecular_function%catalytic activity%transferase activity%transferase activity, transferring phosphorus-containing groups%phosphotransferase activity, nitrogenous group as acceptor%creatine kinase activity;;;GO:0005737,#…
CLASP2	CLASP2	GO:0005488,#molecular_function%binding;;;GO:0007076,#biological_process%cellular process%cellular physiological process%cell cycle#M phase%M phase of mitotic cell cycle#mitosis#mitotic sister chromatid segregation#mitotic chromosome condensation; #biological_process%cellular process%cellular physiological process%cell cycle%mitotic cell cycle#M phase of mitotic cell cycle#mitosis#mitotic sister c…
CLCN1		GO:0005247,#molecular_function%transporter activity%channel or pore class transporter activity%alpha-type channel activity%ion channel activity%anion channel activity%chloride channel activity%voltage-gated chloride channel activity; #molecular_function%transporter activity%channel or pore class transporter activity%alpha-type channel activity%ion channel activity%voltage-gated ion channel activi…
CLCN7		GO:0005247,#molecular_function%transporter activity%channel or pore class transporter activity%alpha-type channel activity%ion channel activity%anion channel activity%chloride channel activity%voltage-gated chloride channel activity; #molecular_function%transporter activity%channel or pore class transporter activity%alpha-type channel activity%ion channel activity%voltage-gated ion channel activi…
CLDN15	CLDN15	GO:0005198,#molecular_function%structural molecule activity;;;GO:0005923,#cellular_component%cell#membrane%plasma membrane#apicolateral plasma membrane#apical junction complex#tight junction; #cellular_component%cell#membrane%plasma membrane#cell junction%intercellular junction%apical junction complex#tight junction; #cellular_component%cell#membrane%plasma membrane#cell junction%intercellular ju…
CLDN18		GO:0005198,#molecular_function%structural molecule activity;;;GO:0005923,#cellular_component%cell#membrane%plasma membrane#apicolateral plasma membrane#apical junction complex#tight junction; #cellular_component%cell#membrane%plasma membrane#cell junction%intercellular junction%apical junction complex#tight junction; #cellular_component%cell#membrane%plasma membrane#cell junction%intercellular ju…
CLDN6		GO:0005198,#molecular_function%structural molecule activity;;;GO:0005923,#cellular_component%cell#membrane%plasma membrane#apicolateral plasma membrane#apical junction complex#tight junction; #cellular_component%cell#membrane%plasma membrane#cell junction%intercellular junction%apical junction complex#tight junction; #cellular_component%cell#membrane%plasma membrane#cell junction%intercellular ju…
CLDN7		GO:0005198,#molecular_function%structural molecule activity;;;GO:0005923,#cellular_component%cell#membrane%plasma membrane#apicolateral plasma membrane#apical junction complex#tight junction; #cellular_component%cell#membrane%plasma membrane#cell junction%intercellular junction%apical junction complex#tight junction; #cellular_component%cell#membrane%plasma membrane#cell junction%intercellular ju…
CLDN9	CLDN9	GO:0005198,#molecular_function%structural molecule activity;;;GO:0005923,#cellular_component%cell#membrane%plasma membrane#apicolateral plasma membrane#apical junction complex#tight junction; #cellular_component%cell#membrane%plasma membrane#cell junction%intercellular junction%apical junction complex#tight junction; #cellular_component%cell#membrane%plasma membrane#cell junction%intercellular ju…
CLN3	CR616337	GO:0016020,#cellular_component%cell#membrane;;;
CLSTN3	CLSTN3	GO:0005509,#molecular_function%binding%ion binding%cation binding%calcium ion binding; #molecular_function%binding%ion binding%metal ion binding%calcium ion binding;;;GO:0005515,#molecular_function%binding%protein binding;;;GO:0007155,#biological_process%cellular process%cell communication%cell adhesion;;;GO:0007156,#biological_process%cellular process%cell communication%cell adhesion%cell-cell a…
CLUAP1
CLYBL
CMYA4		GO:0005488,#molecular_function%binding;;;GO:0006355,#biological_process%cellular process%cellular physiological process%cellular metabolism%nucleobase, nucleoside, nucleotide and nucleic acid metabolism#regulation of nucleobase, nucleoside, nucleotide and nucleic acid metabolism%regulation of transcription%regulation of transcription, DNA-dependent; #biological_process%cellular process%cellular p…
CNAP1	CNAP1	GO:0000797,#cellular_component%cell#intracellular#chromosome%condensed chromosome#condensin complex#condensin core heterodimer; #cellular_component%cell#intracellular#intracellular organelle%intracellular non-membrane-bound organelle%chromosome%condensed chromosome#condensin complex#condensin core heterodimer; #cellular_component%organelle%intracellular organelle%intracellular non-membrane-bound …
CNGA1	CNGA1	GO:0000166,#molecular_function%binding%nucleotide binding;;;GO:0005249,#molecular_function%transporter activity%channel or pore class transporter activity%alpha-type channel activity%ion channel activity%cation channel activity%potassium channel activity%voltage-gated potassium channel activity; #molecular_function%transporter activity%channel or pore class transporter activity%alpha-type channel…
CNGA2		GO:0000166,#molecular_function%binding%nucleotide binding;;;GO:0005216,#molecular_function%transporter activity%channel or pore class transporter activity%alpha-type channel activity%ion channel activity;;;GO:0005222,#molecular_function%transporter activity%channel or pore class transporter activity%alpha-type channel activity%ion channel activity%cation channel activity%intracellular cyclic nucl…
CNGB1	U58837	GO:0000166,#molecular_function%binding%nucleotide binding;;;GO:0005216,#molecular_function%transporter activity%channel or pore class transporter activity%alpha-type channel activity%ion channel activity;;;GO:0005222,#molecular_function%transporter activity%channel or pore class transporter activity%alpha-type channel activity%ion channel activity%cation channel activity%intracellular cyclic nucl…
CNKSR3
CNN2		GO:0003779,#molecular_function%binding%protein binding%cytoskeletal protein binding%actin binding;;;GO:0005516,#molecular_function%binding%protein binding%calmodulin binding;;;GO:0005856,#cellular_component%cell#intracellular#cytoskeleton; #cellular_component%cell#intracellular#intracellular organelle%intracellular non-membrane-bound organelle%cytoskeleton; #cellular_component%organelle%intracell…
CNTFR		GO:0004872,#molecular_function%signal transducer activity%receptor activity;;;GO:0004897,#molecular_function%signal transducer activity%receptor activity%transmembrane receptor activity%hematopoietin/interferon-class (D200-domain) cytokine receptor activity%ciliary neurotrophic factor receptor activity;;;GO:0007165,#biological_process%cellular process%cell communication%signal transduction;;;GO:0…
CNTN5		GO:0005515,#molecular_function%binding%protein binding;;;GO:0007155,#biological_process%cellular process%cell communication%cell adhesion;;;GO:0016020,#cellular_component%cell#membrane;;;
CNTNAP2		GO:0005179,#molecular_function%binding%receptor binding%hormone activity; #molecular_function%signal transducer activity%receptor binding%hormone activity;;;GO:0005198,#molecular_function%structural molecule activity;;;GO:0005576,#cellular_component%extracellular region;;;GO:0006508,#biological_process%cellular process%cellular physiological process%cellular metabolism%cellular catabolism%cellula…
COASY		GO:0000004,#biological_process%biological_process unknown;;;GO:0000166,#molecular_function%binding%nucleotide binding;;;GO:0004140,#molecular_function%catalytic activity%transferase activity%transferase activity, transferring phosphorus-containing groups%kinase activity%dephospho-CoA kinase activity; #molecular_function%catalytic activity%transferase activity%transferase activity, transferring ph…
COBRA1		GO:0005634,#cellular_component%cell#intracellular#intracellular organelle%intracellular membrane-bound organelle%nucleus; #cellular_component%cell#intracellular#nucleus; #cellular_component%organelle%intracellular organelle%intracellular membrane-bound organelle%nucleus; #cellular_component%organelle%membrane-bound organelle%intracellular membrane-bound organelle%nucleus;;;GO:0006350,#biological_…
COG8		GO:0015031,#biological_process%cellular process%cellular physiological process%transport%protein transport; #biological_process%physiological process%cellular physiological process%transport%protein transport; #biological_process%physiological process%localization#establishment of localization%establishment of protein localization%protein transport; #biological_process%physiological process%local…
COL13A1		GO:0005737,#cellular_component%cell#intracellular#cytoplasm;;;GO:0006817,#biological_process%cellular process%cellular physiological process%transport%ion transport%anion transport%inorganic anion transport%phosphate transport; #biological_process%physiological process%cellular physiological process%transport%ion transport%anion transport%inorganic anion transport%phosphate transport; #biological…
COL1A1		GO:0001501,#biological_process%development%morphogenesis%organogenesis%skeletal development; #biological_process%development%organ development#organogenesis%skeletal development;;;GO:0005201,#molecular_function%structural molecule activity%extracellular matrix structural constituent;;;GO:0005581,#cellular_component%extracellular matrix%extracellular matrix (sensu Metazoa)#collagen; #cellular_comp…
COL23A1		GO:0005198,#molecular_function%structural molecule activity;;;GO:0005515,#molecular_function%binding%protein binding;;;GO:0005737,#cellular_component%cell#intracellular#cytoplasm;;;GO:0006817,#biological_process%cellular process%cellular physiological process%transport%ion transport%anion transport%inorganic anion transport%phosphate transport; #biological_process%physiological process%cellular p…
COL27A1		GO:0005201,#molecular_function%structural molecule activity%extracellular matrix structural constituent;;;GO:0005581,#cellular_component%extracellular matrix%extracellular matrix (sensu Metazoa)#collagen; #cellular_component%extracellular region#extracellular matrix (sensu Metazoa)#collagen;;;GO:0005737,#cellular_component%cell#intracellular#cytoplasm;;;GO:0006817,#biological_process%cellular pro…
COL2A1	COL2A1	GO:0005201,#molecular_function%structural molecule activity%extracellular matrix structural constituent;;;GO:0005581,#cellular_component%extracellular matrix%extracellular matrix (sensu Metazoa)#collagen; #cellular_component%extracellular region#extracellular matrix (sensu Metazoa)#collagen;;;
COL4A2		GO:0005201,#molecular_function%structural molecule activity%extracellular matrix structural constituent;;;GO:0005578,#cellular_component%extracellular matrix%extracellular matrix (sensu Metazoa); #cellular_component%extracellular region#extracellular matrix (sensu Metazoa);;;GO:0005737,#cellular_component%cell#intracellular#cytoplasm;;;GO:0006817,#biological_process%cellular process%cellular phys…
COL4A3		GO:0003676,#molecular_function%binding%nucleic acid binding;;;GO:0005201,#molecular_function%structural molecule activity%extracellular matrix structural constituent;;;GO:0005581,#cellular_component%extracellular matrix%extracellular matrix (sensu Metazoa)#collagen; #cellular_component%extracellular region#extracellular matrix (sensu Metazoa)#collagen;;;GO:0005737,#cellular_component%cell#intrace…
COL7A1		GO:0004867,#molecular_function%enzyme regulator activity%enzyme inhibitor activity%protease inhibitor activity%endopeptidase inhibitor activity%serine-type endopeptidase inhibitor activity;;;GO:0005198,#molecular_function%structural molecule activity;;;GO:0005515,#molecular_function%binding%protein binding;;;GO:0005590,#cellular_component%extracellular matrix%extracellular matrix (sensu Metazoa)#…
COMMD3		GO:0000155,#molecular_function%catalytic activity%transferase activity%transferase activity, transferring phosphorus-containing groups%kinase activity%protein kinase activity%protein-histidine kinase activity%two-component sensor molecule activity; #molecular_function%catalytic activity%transferase activity%transferase activity, transferring phosphorus-containing groups%phosphotransferase activit…
COMMD5		GO:0005634,#cellular_component%cell#intracellular#intracellular organelle%intracellular membrane-bound organelle%nucleus; #cellular_component%cell#intracellular#nucleus; #cellular_component%organelle%intracellular organelle%intracellular membrane-bound organelle%nucleus; #cellular_component%organelle%membrane-bound organelle%intracellular membrane-bound organelle%nucleus;;;
COPZ1		GO:0005794,#cellular_component%cell#intracellular#cytoplasm#Golgi apparatus; #cellular_component%cell#intracellular#intracellular organelle%intracellular membrane-bound organelle%Golgi apparatus; #cellular_component%organelle%intracellular organelle%intracellular membrane-bound organelle%Golgi apparatus; #cellular_component%organelle%membrane-bound organelle%intracellular membrane-bound organelle…
COQ4		GO:0006744,#biological_process%cellular process%cellular physiological process%cellular metabolism%cellular biosynthesis%cofactor biosynthesis%coenzyme biosynthesis%quinone cofactor biosynthesis%ubiquinone biosynthesis; #biological_process%cellular process%cellular physiological process%cellular metabolism%cofactor metabolism%coenzyme metabolism%coenzyme biosynthesis%quinone cofactor biosynthesis…
CORIN		GO:0004263,#molecular_function%catalytic activity%hydrolase activity%peptidase activity%endopeptidase activity%serine-type endopeptidase activity%chymotrypsin activity; #molecular_function%catalytic activity%hydrolase activity%peptidase activity%serine-type peptidase activity%serine-type endopeptidase activity%chymotrypsin activity;;;GO:0004295,#molecular_function%catalytic activity%hydrolase act…
CORO2B		GO:0003779,#molecular_function%binding%protein binding%cytoskeletal protein binding%actin binding;;;GO:0015629,#cellular_component%cell#intracellular#cytoskeleton%actin cytoskeleton; #cellular_component%cell#intracellular#intracellular organelle%intracellular non-membrane-bound organelle%cytoskeleton%actin cytoskeleton; #cellular_component%organelle%intracellular organelle%intracellular non-membr…
CORO7	CORO7	GO:0000299,#cellular_component%cell#cell fraction%membrane fraction%integral to membrane of membrane fraction;;;GO:0005625,#cellular_component%cell#cell fraction%soluble fraction;;;GO:0005794,#cellular_component%cell#intracellular#cytoplasm#Golgi apparatus; #cellular_component%cell#intracellular#intracellular organelle%intracellular membrane-bound organelle%Golgi apparatus; #cellular_component%or…
CORT	AF521016	GO:0003677,#molecular_function%binding%nucleic acid binding%DNA binding;;;
CPA1	CPA1	GO:0004180,#molecular_function%catalytic activity%hydrolase activity%peptidase activity%exopeptidase activity%carboxypeptidase activity;;;GO:0004182,#molecular_function%catalytic activity%hydrolase activity%peptidase activity%exopeptidase activity%carboxypeptidase activity%metallocarboxypeptidase activity%carboxypeptidase A activity; #molecular_function%catalytic activity%hydrolase activity%pepti…
CPAMD8	CPAMD8	GO:0004866,#molecular_function%enzyme regulator activity%enzyme inhibitor activity%protease inhibitor activity%endopeptidase inhibitor activity;;;
CPLX1		GO:0006836,#biological_process%cellular process%cellular physiological process%transport%neurotransmitter transport; #biological_process%physiological process%cellular physiological process%transport%neurotransmitter transport; #biological_process%physiological process%localization#establishment of localization%transport%neurotransmitter transport;;;GO:0006887,#biological_process%cellular process…
CPLX4
CPN1		GO:0004182,#molecular_function%catalytic activity%hydrolase activity%peptidase activity%exopeptidase activity%carboxypeptidase activity%metallocarboxypeptidase activity%carboxypeptidase A activity; #molecular_function%catalytic activity%hydrolase activity%peptidase activity%exopeptidase activity%metalloexopeptidase activity%metallocarboxypeptidase activity%carboxypeptidase A activity; #molecular_…
CPNE4
CPSF1	CPSF1	GO:0003723,#molecular_function%binding%nucleic acid binding%RNA binding;;;GO:0003730,#molecular_function%binding%nucleic acid binding%RNA binding%mRNA binding%mRNA 3'-UTR binding;;;GO:0005634,#cellular_component%cell#intracellular#intracellular organelle%intracellular membrane-bound organelle%nucleus; #cellular_component%cell#intracellular#nucleus; #cellular_component%organelle%intracellular orga…
CPT1C		GO:0004095,#molecular_function%catalytic activity%transferase activity%transferase activity, transferring acyl groups%transferase activity, transferring groups other than amino-acyl groups%acyltransferase activity%O-acyltransferase activity%carnitine O-acyltransferase activity%carnitine O-palmitoyltransferase activity; #molecular_function%catalytic activity%transferase activity%transferase activi…
CPXM2		GO:0004182,#molecular_function%catalytic activity%hydrolase activity%peptidase activity%exopeptidase activity%carboxypeptidase activity%metallocarboxypeptidase activity%carboxypeptidase A activity; #molecular_function%catalytic activity%hydrolase activity%peptidase activity%exopeptidase activity%metalloexopeptidase activity%metallocarboxypeptidase activity%carboxypeptidase A activity; #molecular_…
CPZ	CPZ	GO:0004182,#molecular_function%catalytic activity%hydrolase activity%peptidase activity%exopeptidase activity%carboxypeptidase activity%metallocarboxypeptidase activity%carboxypeptidase A activity; #molecular_function%catalytic activity%hydrolase activity%peptidase activity%exopeptidase activity%metalloexopeptidase activity%metallocarboxypeptidase activity%carboxypeptidase A activity; #molecular_…
CR456461
CR592247
CR593410
CR594010
CR599515
CR604131
CR608071
CR616146
CR618390
CR622028
CR627244
CR749246
CR749350
CR749373
CR749390
CR749408
CR749467
CR749564
CR749654
CR936629
CR936760
CRAT		GO:0004092,#molecular_function%catalytic activity%transferase activity%transferase activity, transferring acyl groups%transferase activity, transferring groups other than amino-acyl groups%acyltransferase activity%acetyltransferase activity%O-acetyltransferase activity%carnitine O-acetyltransferase activity; #molecular_function%catalytic activity%transferase activity%transferase activity, transfe…
CRB2	CRB2	GO:0005198,#molecular_function%structural molecule activity;;;GO:0005509,#molecular_function%binding%ion binding%cation binding%calcium ion binding; #molecular_function%binding%ion binding%metal ion binding%calcium ion binding;;;GO:0007155,#biological_process%cellular process%cell communication%cell adhesion;;;
CRELD1	CRELD1	GO:0005198,#molecular_function%structural molecule activity;;;GO:0005509,#molecular_function%binding%ion binding%cation binding%calcium ion binding; #molecular_function%binding%ion binding%metal ion binding%calcium ion binding;;;
CRHR1		GO:0004872,#molecular_function%signal transducer activity%receptor activity;;;GO:0004930,#molecular_function%signal transducer activity%receptor activity%transmembrane receptor activity%G-protein coupled receptor activity;;;GO:0016020,#cellular_component%cell#membrane;;;
CRHR2		GO:0004872,#molecular_function%signal transducer activity%receptor activity;;;GO:0004930,#molecular_function%signal transducer activity%receptor activity%transmembrane receptor activity%G-protein coupled receptor activity;;;GO:0005886,#cellular_component%cell#membrane%plasma membrane;;;GO:0005887,#cellular_component%cell#membrane#intrinsic to membrane%integral to membrane%integral to plasma membr…
CRIP3	CRIP3	GO:0008270,#molecular_function%binding%ion binding%cation binding%transition metal ion binding%zinc ion binding; #molecular_function%binding%ion binding%metal ion binding%transition metal ion binding%zinc ion binding;;;
CRK		GO:0007242,#biological_process%cellular process%cell communication%signal transduction%intracellular signaling cascade;;;
CRK7	AF227198	GO:0003702,#molecular_function%transcription regulator activity%RNA polymerase II transcription factor activity;;;GO:0004674,#molecular_function%catalytic activity%transferase activity%transferase activity, transferring phosphorus-containing groups%kinase activity%protein kinase activity%protein serine/threonine kinase activity; #molecular_function%catalytic activity%transferase activity%transfer…
CROC4
CRSP8	CRSP8	GO:0003713,#molecular_function%binding%protein binding%transcription factor binding%transcription cofactor activity%transcription coactivator activity; #molecular_function%transcription regulator activity%transcription cofactor activity%transcription coactivator activity;;;GO:0006357,#biological_process%cellular process%cellular physiological process%cellular metabolism%nucleobase, nucleoside, nu…
CRTAC1	CRTAC1	GO:0005509,#molecular_function%binding%ion binding%cation binding%calcium ion binding; #molecular_function%binding%ion binding%metal ion binding%calcium ion binding;;;GO:0007160,#biological_process%cellular process%cell communication%cell adhesion%cell-matrix adhesion;;;GO:0008305,#cellular_component%cell#membrane#intrinsic to membrane%integral to membrane%integral to plasma membrane#integrin com…
CRTAP	CRTAP	GO:0005488,#molecular_function%binding;;;GO:0005578,#cellular_component%extracellular matrix%extracellular matrix (sensu Metazoa); #cellular_component%extracellular region#extracellular matrix (sensu Metazoa);;;
CRYBA2		GO:0000004,#biological_process%biological_process unknown;;;GO:0005212,#molecular_function%structural molecule activity%structural constituent of eye lens;;;GO:0008372,#cellular_component%cellular_component unknown;;;
CRYGN
CRYL1	BC071810	GO:0006631,#biological_process%cellular process%cellular physiological process%cellular metabolism%cellular lipid metabolism%fatty acid metabolism; #biological_process%cellular process%cellular physiological process%cellular metabolism%organic acid metabolism%carboxylic acid metabolism%fatty acid metabolism; #biological_process%physiological process%cellular physiological process%cellular metabol…
CSF1R		GO:0004872,#molecular_function%signal transducer activity%receptor activity;;;GO:0005011,#molecular_function%catalytic activity%transferase activity%transferase activity, transferring phosphorus-containing groups%kinase activity%protein kinase activity%protein-tyrosine kinase activity%transmembrane receptor protein tyrosine kinase activity%macrophage colony stimulating factor receptor activity; #…
CSF2		GO:0005125,#molecular_function%binding%receptor binding%cytokine activity; #molecular_function%signal transducer activity%receptor binding%cytokine activity;;;GO:0005129,#molecular_function%binding%receptor binding%cytokine activity%hematopoietin/interferon-class (D200-domain) cytokine receptor binding%erythropoietin receptor binding%granulocyte macrophage colony-stimulating factor receptor bindi…
CSH1		GO:0005179,#molecular_function%binding%receptor binding%hormone activity; #molecular_function%signal transducer activity%receptor binding%hormone activity;;;GO:0005576,#cellular_component%extracellular region;;;
CSHL1		GO:0005179,#molecular_function%binding%receptor binding%hormone activity; #molecular_function%signal transducer activity%receptor binding%hormone activity;;;GO:0005576,#cellular_component%extracellular region;;;
CSK		GO:0000074,#biological_process%cellular process%cellular physiological process%cell cycle#regulation of cell cycle; #biological_process%cellular process%cellular physiological process#regulation of cellular physiological process%regulation of cell cycle; #biological_process%cellular process#regulation of cellular process%regulation of cellular physiological process%regulation of cell cycle; #biol…
CSMD2	CSMD2	GO:0016021,#cellular_component%cell#membrane#intrinsic to membrane%integral to membrane;;;
CSNK1G1	CSNK1G1	GO:0004674,#molecular_function%catalytic activity%transferase activity%transferase activity, transferring phosphorus-containing groups%kinase activity%protein kinase activity%protein serine/threonine kinase activity; #molecular_function%catalytic activity%transferase activity%transferase activity, transferring phosphorus-containing groups%phosphotransferase activity, alcohol group as acceptor%pro…
CSNK2A1		GO:0004674,#molecular_function%catalytic activity%transferase activity%transferase activity, transferring phosphorus-containing groups%kinase activity%protein kinase activity%protein serine/threonine kinase activity; #molecular_function%catalytic activity%transferase activity%transferase activity, transferring phosphorus-containing groups%phosphotransferase activity, alcohol group as acceptor%pro…
CSPG4		GO:0005198,#molecular_function%structural molecule activity;;;GO:0005887,#cellular_component%cell#membrane#intrinsic to membrane%integral to membrane%integral to plasma membrane; #cellular_component%cell#membrane#intrinsic to membrane%intrinsic to plasma membrane%integral to plasma membrane; #cellular_component%cell#membrane%plasma membrane#intrinsic to plasma membrane%integral to plasma membrane…
CSRP1	CSRP1	GO:0005634,#cellular_component%cell#intracellular#intracellular organelle%intracellular membrane-bound organelle%nucleus; #cellular_component%cell#intracellular#nucleus; #cellular_component%organelle%intracellular organelle%intracellular membrane-bound organelle%nucleus; #cellular_component%organelle%membrane-bound organelle%intracellular membrane-bound organelle%nucleus;;;GO:0008270,#molecular_f…
CST6		GO:0004869,#molecular_function%enzyme regulator activity%enzyme inhibitor activity%protease inhibitor activity%endopeptidase inhibitor activity%cysteine protease inhibitor activity;;;GO:0009653,#biological_process%development%morphogenesis;;;
CTCFL		GO:0003677,#molecular_function%binding%nucleic acid binding%DNA binding;;;GO:0005634,#cellular_component%cell#intracellular#intracellular organelle%intracellular membrane-bound organelle%nucleus; #cellular_component%cell#intracellular#nucleus; #cellular_component%organelle%intracellular organelle%intracellular membrane-bound organelle%nucleus; #cellular_component%organelle%membrane-bound organell…
CTDSP1	CTDSP1	GO:0000004,#biological_process%biological_process unknown;;;GO:0004721,#molecular_function%catalytic activity%hydrolase activity%hydrolase activity, acting on ester bonds%phosphoric ester hydrolase activity%phosphoric monoester hydrolase activity%phosphoprotein phosphatase activity;;;GO:0005554,#molecular_function%molecular_function unknown;;;GO:0005634,#cellular_component%cell#intracellular#intr…
CTDSPL		GO:0000004,#biological_process%biological_process unknown;;;GO:0005554,#molecular_function%molecular_function unknown;;;GO:0005634,#cellular_component%cell#intracellular#intracellular organelle%intracellular membrane-bound organelle%nucleus; #cellular_component%cell#intracellular#nucleus; #cellular_component%organelle%intracellular organelle%intracellular membrane-bound organelle%nucleus; #cellul…
CTNND2		GO:0005198,#molecular_function%structural molecule activity;;;GO:0005515,#molecular_function%binding%protein binding;;;GO:0005737,#cellular_component%cell#intracellular#cytoplasm;;;GO:0005856,#cellular_component%cell#intracellular#cytoskeleton; #cellular_component%cell#intracellular#intracellular organelle%intracellular non-membrane-bound organelle%cytoskeleton; #cellular_component%organelle%intr…
CTNS	CTNS	GO:0005765,#cellular_component%cell#intracellular#cytoplasm#vacuole%lytic vacuole%lysosome#lysosomal membrane; #cellular_component%cell#intracellular#intracellular organelle%intracellular membrane-bound organelle%vacuole%lytic vacuole%lysosome#lysosomal membrane; #cellular_component%cell#membrane%lysosomal membrane; #cellular_component%organelle%intracellular organelle%intracellular membrane-boun…
CTRC	CTRC	GO:0004263,#molecular_function%catalytic activity%hydrolase activity%peptidase activity%endopeptidase activity%serine-type endopeptidase activity%chymotrypsin activity; #molecular_function%catalytic activity%hydrolase activity%peptidase activity%serine-type peptidase activity%serine-type endopeptidase activity%chymotrypsin activity;;;GO:0004295,#molecular_function%catalytic activity%hydrolase act…
CTXN1		GO:0016021,#cellular_component%cell#membrane#intrinsic to membrane%integral to membrane;;;
CUL2		GO:0000082,#biological_process%cellular process%cellular physiological process%cell cycle#interphase%interphase of mitotic cell cycle#G1/S transition of mitotic cell cycle; #biological_process%cellular process%cellular physiological process%cell cycle%mitotic cell cycle#interphase of mitotic cell cycle#G1/S transition of mitotic cell cycle; #biological_process%physiological process%cellular physi…
CUL7		GO:0001570,#biological_process%cellular process%cell differentiation%vasculogenesis; #biological_process%development#cell differentiation%vasculogenesis; #biological_process%development%morphogenesis%organogenesis%blood vessel morphogenesis#vasculogenesis; #biological_process%development%organ development#organogenesis%blood vessel morphogenesis#vasculogenesis; #biological_process%development%org…
CUTL1	CUTL1	GO:0003700,#molecular_function%binding%nucleic acid binding%DNA binding%transcription factor activity; #molecular_function%transcription regulator activity%transcription factor activity;;;GO:0005634,#cellular_component%cell#intracellular#intracellular organelle%intracellular membrane-bound organelle%nucleus; #cellular_component%cell#intracellular#nucleus; #cellular_component%organelle%intracellul…
CWF19L2
CXCL1		GO:0005615,#cellular_component%extracellular region#extracellular space;;;GO:0006935,#biological_process%physiological process%response to stimulus%response to external stimulus%response to abiotic stimulus%response to chemical substance%chemotaxis; #biological_process%physiological process%response to stimulus%response to external stimulus%taxis%chemotaxis;;;GO:0006954,#biological_process%physio…
CXCL12	CXCL12	GO:0005576,#cellular_component%extracellular region;;;GO:0006874,#biological_process%cellular process%cellular physiological process%cell homeostasis%cell ion homeostasis%cation homeostasis%di-, tri-valent inorganic cation homeostasis%calcium ion homeostasis; #biological_process%cellular process%cellular physiological process%cell homeostasis%cell ion homeostasis%cation homeostasis%metal ion home…
CXCL14	CXCL14	GO:0005576,#cellular_component%extracellular region;;;GO:0006935,#biological_process%physiological process%response to stimulus%response to external stimulus%response to abiotic stimulus%response to chemical substance%chemotaxis; #biological_process%physiological process%response to stimulus%response to external stimulus%taxis%chemotaxis;;;GO:0006954,#biological_process%physiological process%orga…
CXCL6		GO:0005576,#cellular_component%extracellular region;;;GO:0006935,#biological_process%physiological process%response to stimulus%response to external stimulus%response to abiotic stimulus%response to chemical substance%chemotaxis; #biological_process%physiological process%response to stimulus%response to external stimulus%taxis%chemotaxis;;;GO:0006954,#biological_process%physiological process%orga…
CXORF40	CXorf40
CYGB		GO:0004601,#molecular_function%antioxidant activity%peroxidase activity; #molecular_function%catalytic activity%oxidoreductase activity%oxidoreductase activity, acting on peroxide as acceptor%peroxidase activity;;;GO:0005344,#molecular_function%transporter activity%oxygen transporter activity;;;GO:0005737,#cellular_component%cell#intracellular#cytoplasm;;;GO:0006810,#biological_process%cellular p…
CYP21A2		GO:0004497,#molecular_function%catalytic activity%oxidoreductase activity%monooxygenase activity;;;GO:0004509,#molecular_function%catalytic activity%oxidoreductase activity%monooxygenase activity%steroid hydroxylase activity%steroid 21-monooxygenase activity; #molecular_function%catalytic activity%oxidoreductase activity%oxidoreductase activity, acting on paired donors, with incorporation or redu…
CYP27A1		GO:0005739,#cellular_component%cell#intracellular#cytoplasm#mitochondrion; #cellular_component%cell#intracellular#intracellular organelle%intracellular membrane-bound organelle%mitochondrion; #cellular_component%organelle%intracellular organelle%intracellular membrane-bound organelle%mitochondrion; #cellular_component%organelle%membrane-bound organelle%intracellular membrane-bound organelle%mitoc…
CYP2B6		GO:0005783,#cellular_component%cell#intracellular#cytoplasm#endoplasmic reticulum; #cellular_component%cell#intracellular#intracellular organelle%intracellular membrane-bound organelle%endoplasmic reticulum; #cellular_component%organelle%intracellular organelle%intracellular membrane-bound organelle%endoplasmic reticulum; #cellular_component%organelle%membrane-bound organelle%intracellular membra…
CYP2D6	CYP2D6	GO:0006118,#biological_process%cellular process%cellular physiological process%cellular metabolism%generation of precursor metabolites and energy%electron transport; #biological_process%physiological process%cellular physiological process%cellular metabolism%generation of precursor metabolites and energy%electron transport; #biological_process%physiological process%metabolism%cellular metabolism%…
CYP4B1	CYP4B1	GO:0004497,#molecular_function%catalytic activity%oxidoreductase activity%monooxygenase activity;;;GO:0005783,#cellular_component%cell#intracellular#cytoplasm#endoplasmic reticulum; #cellular_component%cell#intracellular#intracellular organelle%intracellular membrane-bound organelle%endoplasmic reticulum; #cellular_component%organelle%intracellular organelle%intracellular membrane-bound organelle…
CYP4F11	CYP4F11	GO:0004497,#molecular_function%catalytic activity%oxidoreductase activity%monooxygenase activity;;;GO:0006118,#biological_process%cellular process%cellular physiological process%cellular metabolism%generation of precursor metabolites and energy%electron transport; #biological_process%physiological process%cellular physiological process%cellular metabolism%generation of precursor metabolites and e…
CYP4F12	CYP4F12	GO:0004497,#molecular_function%catalytic activity%oxidoreductase activity%monooxygenase activity;;;GO:0005783,#cellular_component%cell#intracellular#cytoplasm#endoplasmic reticulum; #cellular_component%cell#intracellular#intracellular organelle%intracellular membrane-bound organelle%endoplasmic reticulum; #cellular_component%organelle%intracellular organelle%intracellular membrane-bound organelle…
CYP4F2		GO:0004497,#molecular_function%catalytic activity%oxidoreductase activity%monooxygenase activity;;;GO:0005783,#cellular_component%cell#intracellular#cytoplasm#endoplasmic reticulum; #cellular_component%cell#intracellular#intracellular organelle%intracellular membrane-bound organelle%endoplasmic reticulum; #cellular_component%organelle%intracellular organelle%intracellular membrane-bound organelle…
CYP4Z2P	AY262057	GO:0004497,#molecular_function%catalytic activity%oxidoreductase activity%monooxygenase activity;;;GO:0006118,#biological_process%cellular process%cellular physiological process%cellular metabolism%generation of precursor metabolites and energy%electron transport; #biological_process%physiological process%cellular physiological process%cellular metabolism%generation of precursor metabolites and e…
D42038
DAB1		GO:0007399,#biological_process%development%morphogenesis%organogenesis%neurogenesis; #biological_process%development%organ development#organogenesis%neurogenesis;;;GO:0030154,#biological_process%cellular process%cell differentiation; #biological_process%development#cell differentiation;;;
DAB2IP	AK096391	GO:0005096,#molecular_function%enzyme regulator activity%enzyme activator activity%GTPase activator activity; #molecular_function%enzyme regulator activity%GTPase regulator activity%GTPase activator activity;;;
DAP		GO:0006915,#biological_process%cellular process%cellular physiological process%cell death%programmed cell death%apoptosis; #biological_process%physiological process%cellular physiological process%cell death%programmed cell death%apoptosis; #biological_process%physiological process%death%cell death%programmed cell death%apoptosis;;;GO:0008624,#biological_process%cellular process%cellular physiolog…
DAPK2		GO:0004685,#molecular_function%catalytic activity%transferase activity%transferase activity, transferring phosphorus-containing groups%kinase activity%protein kinase activity%protein serine/threonine kinase activity%calmodulin regulated protein kinase activity%calcium- and calmodulin-dependent protein kinase activity; #molecular_function%catalytic activity%transferase activity%transferase activit…
DAPK3		GO:0004674,#molecular_function%catalytic activity%transferase activity%transferase activity, transferring phosphorus-containing groups%kinase activity%protein kinase activity%protein serine/threonine kinase activity; #molecular_function%catalytic activity%transferase activity%transferase activity, transferring phosphorus-containing groups%phosphotransferase activity, alcohol group as acceptor%pro…
DARS	DARS	GO:0003676,#molecular_function%binding%nucleic acid binding;;;GO:0004046,#molecular_function%catalytic activity%hydrolase activity%hydrolase activity, acting on carbon-nitrogen (but not peptide) bonds%hydrolase activity, acting on carbon-nitrogen (but not peptide) bonds, in linear amides%aminoacylase activity;;;GO:0004815,#molecular_function%catalytic activity%ligase activity%ligase activity, for…
DATF1	DATF1	GO:0003677,#molecular_function%binding%nucleic acid binding%DNA binding;;;GO:0005634,#cellular_component%cell#intracellular#intracellular organelle%intracellular membrane-bound organelle%nucleus; #cellular_component%cell#intracellular#nucleus; #cellular_component%organelle%intracellular organelle%intracellular membrane-bound organelle%nucleus; #cellular_component%organelle%membrane-bound organell…
DBC1	DBC1	GO:0005515,#molecular_function%binding%protein binding;;;GO:0007049,#biological_process%cellular process%cellular physiological process%cell cycle; #biological_process%physiological process%cellular physiological process%cell cycle;;;GO:0008219,#biological_process%cellular process%cellular physiological process%cell death; #biological_process%physiological process%cellular physiological process%c…
DBH		GO:0004497,#molecular_function%catalytic activity%oxidoreductase activity%monooxygenase activity;;;GO:0004500,#molecular_function%catalytic activity%oxidoreductase activity%monooxygenase activity%oxidoreductase activity, acting on paired donors, with incorporation or reduction of molecular oxygen, reduced ascorbate as one donor, and incorporation of one atom of oxygen%dopamine beta-monooxygenase …
DBP		GO:0003677,#molecular_function%binding%nucleic acid binding%DNA binding;;;GO:0003702,#molecular_function%transcription regulator activity%RNA polymerase II transcription factor activity;;;GO:0005634,#cellular_component%cell#intracellular#intracellular organelle%intracellular membrane-bound organelle%nucleus; #cellular_component%cell#intracellular#nucleus; #cellular_component%organelle%intracellul…
DCAMKL2		GO:0004674,#molecular_function%catalytic activity%transferase activity%transferase activity, transferring phosphorus-containing groups%kinase activity%protein kinase activity%protein serine/threonine kinase activity; #molecular_function%catalytic activity%transferase activity%transferase activity, transferring phosphorus-containing groups%phosphotransferase activity, alcohol group as acceptor%pro…
DCD		GO:0005576,#cellular_component%extracellular region;;;GO:0006805,#biological_process%cellular process%cellular physiological process%cellular metabolism%xenobiotic metabolism; #biological_process%physiological process%cellular physiological process%cellular metabolism%xenobiotic metabolism; #biological_process%physiological process%metabolism%cellular metabolism%xenobiotic metabolism; #biological…
DCHS2	DCHS2	GO:0005509,#molecular_function%binding%ion binding%cation binding%calcium ion binding; #molecular_function%binding%ion binding%metal ion binding%calcium ion binding;;;GO:0005515,#molecular_function%binding%protein binding;;;GO:0007155,#biological_process%cellular process%cell communication%cell adhesion;;;GO:0007156,#biological_process%cellular process%cell communication%cell adhesion%cell-cell a…
DCI	DCI	GO:0004165,#molecular_function%catalytic activity%isomerase activity%intramolecular oxidoreductase activity%intramolecular oxidoreductase activity, transposing C=C bonds%dodecenoyl-CoA delta-isomerase activity;;;GO:0005739,#cellular_component%cell#intracellular#cytoplasm#mitochondrion; #cellular_component%cell#intracellular#intracellular organelle%intracellular membrane-bound organelle%mitochondr…
DCLRE1B	DCLRE1B	GO:0016787,#molecular_function%catalytic activity%hydrolase activity;;;
DCNP1		GO:0005634,#cellular_component%cell#intracellular#intracellular organelle%intracellular membrane-bound organelle%nucleus; #cellular_component%cell#intracellular#nucleus; #cellular_component%organelle%intracellular organelle%intracellular membrane-bound organelle%nucleus; #cellular_component%organelle%membrane-bound organelle%intracellular membrane-bound organelle%nucleus;;;
DDA3
DDB2	DDB2	GO:0003684,#molecular_function%binding%nucleic acid binding%DNA binding%damaged DNA binding;;;GO:0005634,#cellular_component%cell#intracellular#intracellular organelle%intracellular membrane-bound organelle%nucleus; #cellular_component%cell#intracellular#nucleus; #cellular_component%organelle%intracellular organelle%intracellular membrane-bound organelle%nucleus; #cellular_component%organelle%mem…
DDC	DDC	GO:0006520,#biological_process%cellular process%cellular physiological process%cellular metabolism%amine metabolism%amino acid metabolism; #biological_process%cellular process%cellular physiological process%cellular metabolism%amino acid and derivative metabolism%amino acid metabolism; #biological_process%cellular process%cellular physiological process%cellular metabolism%organic acid metabolism%…
DDEF2	DDEF2	GO:0005096,#molecular_function%enzyme regulator activity%enzyme activator activity%GTPase activator activity; #molecular_function%enzyme regulator activity%GTPase regulator activity%GTPase activator activity;;;GO:0005794,#cellular_component%cell#intracellular#cytoplasm#Golgi apparatus; #cellular_component%cell#intracellular#intracellular organelle%intracellular membrane-bound organelle%Golgi appa…
DDEFL1
DDN
DDR1	DDR1	GO:0004672,#molecular_function%catalytic activity%transferase activity%transferase activity, transferring phosphorus-containing groups%kinase activity%protein kinase activity; #molecular_function%catalytic activity%transferase activity%transferase activity, transferring phosphorus-containing groups%phosphotransferase activity, alcohol group as acceptor%protein kinase activity;;;GO:0005524,#molecu…
DDX1		GO:0000245,#biological_process%cellular process%cellular physiological process%cellular metabolism%cellular macromolecule metabolism%cellular protein metabolism%protein complex assembly%spliceosome assembly; #biological_process%cellular process%cellular physiological process%cellular metabolism%nucleobase, nucleoside, nucleotide and nucleic acid metabolism%RNA metabolism%mRNA metabolism%mRNA proc…
DDX20	DDX20	GO:0003723,#molecular_function%binding%nucleic acid binding%RNA binding;;;GO:0005524,#molecular_function%binding%nucleotide binding%purine nucleotide binding%adenyl nucleotide binding%ATP binding;;;GO:0008026,#molecular_function%catalytic activity%helicase activity%ATP-dependent helicase activity; #molecular_function%catalytic activity%hydrolase activity%hydrolase activity, acting on acid anhydri…
DDX28		GO:0003723,#molecular_function%binding%nucleic acid binding%RNA binding;;;GO:0005524,#molecular_function%binding%nucleotide binding%purine nucleotide binding%adenyl nucleotide binding%ATP binding;;;GO:0008026,#molecular_function%catalytic activity%helicase activity%ATP-dependent helicase activity; #molecular_function%catalytic activity%hydrolase activity%hydrolase activity, acting on acid anhydri…
DDX6	DDX6	GO:0003723,#molecular_function%binding%nucleic acid binding%RNA binding;;;GO:0003724,#molecular_function%catalytic activity%helicase activity%RNA helicase activity;;;GO:0005524,#molecular_function%binding%nucleotide binding%purine nucleotide binding%adenyl nucleotide binding%ATP binding;;;GO:0005634,#cellular_component%cell#intracellular#intracellular organelle%intracellular membrane-bound organe…
DEF6
DEFA4		GO:0005246,#molecular_function%transporter activity%auxiliary transport protein activity%channel regulator activity%calcium channel regulator activity;;;GO:0005576,#cellular_component%extracellular region;;;GO:0006805,#biological_process%cellular process%cellular physiological process%cellular metabolism%xenobiotic metabolism; #biological_process%physiological process%cellular physiological proce…
DEFA6		GO:0005576,#cellular_component%extracellular region;;;GO:0006805,#biological_process%cellular process%cellular physiological process%cellular metabolism%xenobiotic metabolism; #biological_process%physiological process%cellular physiological process%cellular metabolism%xenobiotic metabolism; #biological_process%physiological process%metabolism%cellular metabolism%xenobiotic metabolism; #biological…
DEFB1		GO:0005576,#cellular_component%extracellular region;;;GO:0009613,#biological_process%physiological process%response to stimulus%response to biotic stimulus%response to external biotic stimulus%response to pest, pathogen or parasite; #biological_process%physiological process%response to stimulus%response to external stimulus%response to external biotic stimulus%response to pest, pathogen or parasi…
DEGS1		GO:0005489,#molecular_function%transporter activity%electron transporter activity;;;GO:0005624,#cellular_component%cell#cell fraction%membrane fraction;;;GO:0005783,#cellular_component%cell#intracellular#cytoplasm#endoplasmic reticulum; #cellular_component%cell#intracellular#intracellular organelle%intracellular membrane-bound organelle%endoplasmic reticulum; #cellular_component%organelle%intrace…
DERP6
DERPC
DES		GO:0005200,#molecular_function%structural molecule activity%structural constituent of cytoskeleton;;;GO:0005882,#cellular_component%cell#intracellular#cytoskeleton%intermediate filament cytoskeleton#intermediate filament; #cellular_component%cell#intracellular#intracellular organelle%intracellular non-membrane-bound organelle%cytoskeleton%intermediate filament cytoskeleton#intermediate filament; …
DFNB31	DFNB31	GO:0005515,#molecular_function%binding%protein binding;;;
DGKG		GO:0004143,#molecular_function%catalytic activity%transferase activity%transferase activity, transferring phosphorus-containing groups%kinase activity%diacylglycerol kinase activity; #molecular_function%catalytic activity%transferase activity%transferase activity, transferring phosphorus-containing groups%phosphotransferase activity, alcohol group as acceptor%diacylglycerol kinase activity;;;GO:0…
DHCR24		GO:0005783,#cellular_component%cell#intracellular#cytoplasm#endoplasmic reticulum; #cellular_component%cell#intracellular#intracellular organelle%intracellular membrane-bound organelle%endoplasmic reticulum; #cellular_component%organelle%intracellular organelle%intracellular membrane-bound organelle%endoplasmic reticulum; #cellular_component%organelle%membrane-bound organelle%intracellular membra…
DHDH		GO:0005489,#molecular_function%transporter activity%electron transporter activity;;;GO:0005975,#biological_process%physiological process%metabolism%macromolecule metabolism%carbohydrate metabolism; #biological_process%physiological process%metabolism%primary metabolism%carbohydrate metabolism;;;GO:0006118,#biological_process%cellular process%cellular physiological process%cellular metabolism%gene…
DHPS		GO:0008612,#biological_process%cellular process%cellular physiological process%cellular metabolism%amino acid and derivative metabolism%amino acid derivative metabolism%amino acid derivative biosynthesis%hypusine biosynthesis%hypusine biosynthesis from peptidyl-lysine; #biological_process%cellular process%cellular physiological process%cellular metabolism%amino acid and derivative metabolism%amin…
DHX37	DHX37	GO:0003676,#molecular_function%binding%nucleic acid binding;;;GO:0005524,#molecular_function%binding%nucleotide binding%purine nucleotide binding%adenyl nucleotide binding%ATP binding;;;GO:0008026,#molecular_function%catalytic activity%helicase activity%ATP-dependent helicase activity; #molecular_function%catalytic activity%hydrolase activity%hydrolase activity, acting on acid anhydrides%hydrolas…
DIO3		GO:0000004,#biological_process%biological_process unknown;;;GO:0004800,#molecular_function%catalytic activity%oxidoreductase activity%thyroxine 5'-deiodinase activity;;;GO:0008372,#cellular_component%cellular_component unknown;;;
DISP2		GO:0016021,#cellular_component%cell#membrane#intrinsic to membrane%integral to membrane;;;
DKFZP434B0335		GO:0016021,#cellular_component%cell#membrane#intrinsic to membrane%integral to membrane;;;
DKFZP434G0625	DKFZp434G0625	GO:0016021,#cellular_component%cell#membrane#intrinsic to membrane%integral to membrane;;;
DKFZP434H2215	DKFZp434H2215
DKFZP434K1172
DKFZP434N035	DKFZp434N035
DKFZP434O0527	DKFZp434O0527	GO:0005198,#molecular_function%structural molecule activity;;;
DKFZP434P0216	AK093583	GO:0005021,#molecular_function%catalytic activity%transferase activity%transferase activity, transferring phosphorus-containing groups%kinase activity%protein kinase activity%protein-tyrosine kinase activity%transmembrane receptor protein tyrosine kinase activity%vascular endothelial growth factor receptor activity; #molecular_function%catalytic activity%transferase activity%transferase activity,…
DKFZP434P0316
DKFZP547C195	BC064581	GO:0000151,#cellular_component%cell#intracellular#ubiquitin ligase complex; #cellular_component%protein complex%ubiquitin ligase complex;;;GO:0004842,#molecular_function%catalytic activity%ligase activity%ligase activity, forming carbon-nitrogen bonds%acid-amino acid ligase activity%ubiquitin-protein ligase activity;;;GO:0005634,#cellular_component%cell#intracellular#intracellular organelle%intra…
DKFZP547K1113	DKFZp547K1113	GO:0003676,#molecular_function%binding%nucleic acid binding;;;GO:0005634,#cellular_component%cell#intracellular#intracellular organelle%intracellular membrane-bound organelle%nucleus; #cellular_component%cell#intracellular#nucleus; #cellular_component%organelle%intracellular organelle%intracellular membrane-bound organelle%nucleus; #cellular_component%organelle%membrane-bound organelle%intracellu…
DKFZP564I122	DKFZp564I122
DKFZP566M1046
DKFZP566N034
DKFZP586P0123
DKFZP761N1114	DKFZp761N1114
DKFZP762I137	DKFZp762I137	GO:0003677,#molecular_function%binding%nucleic acid binding%DNA binding;;;GO:0005634,#cellular_component%cell#intracellular#intracellular organelle%intracellular membrane-bound organelle%nucleus; #cellular_component%cell#intracellular#nucleus; #cellular_component%organelle%intracellular organelle%intracellular membrane-bound organelle%nucleus; #cellular_component%organelle%membrane-bound organell…
DKFZP779B1540	DKFZp779B1540
DKK3		GO:0005615,#cellular_component%extracellular region#extracellular space;;;GO:0009653,#biological_process%development%morphogenesis;;;GO:0016055,#biological_process%cellular process%cell communication%signal transduction%cell surface receptor linked signal transduction%Wnt receptor signaling pathway;;;GO:0030178,#biological_process%cellular process%cell communication%signal transduction%cell surfa…
DKK4		GO:0005554,#molecular_function%molecular_function unknown;;;GO:0005576,#cellular_component%extracellular region;;;GO:0007275,#biological_process%development;;;GO:0008372,#cellular_component%cellular_component unknown;;;GO:0016055,#biological_process%cellular process%cell communication%signal transduction%cell surface receptor linked signal transduction%Wnt receptor signaling pathway;;;GO:0030178,…
DLC2	Dlc2	GO:0003777,#molecular_function%motor activity%microtubule motor activity;;;GO:0005515,#molecular_function%binding%protein binding;;;GO:0007017,#biological_process%cellular process%cellular physiological process%cell organization and biogenesis%organelle organization and biogenesis%cytoskeleton organization and biogenesis%microtubule-based process; #biological_process%physiological process%cellula…
DLEC1		GO:0003677,#molecular_function%binding%nucleic acid binding%DNA binding;;;GO:0003899,#molecular_function%catalytic activity%transferase activity%transferase activity, transferring phosphorus-containing groups%nucleotidyltransferase activity%DNA-directed RNA polymerase activity;;;GO:0006350,#biological_process%cellular process%cellular physiological process%cellular metabolism%nucleobase, nucleosi…
DLG5	AB091676	GO:0000074,#biological_process%cellular process%cellular physiological process%cell cycle#regulation of cell cycle; #biological_process%cellular process%cellular physiological process#regulation of cellular physiological process%regulation of cell cycle; #biological_process%cellular process#regulation of cellular process%regulation of cellular physiological process%regulation of cell cycle; #biol…
DLGAP2		GO:0005515,#molecular_function%binding%protein binding;;;GO:0005883,#cellular_component%cell#intracellular#cytoskeleton%intermediate filament cytoskeleton#intermediate filament%neurofilament; #cellular_component%cell#intracellular#intracellular organelle%intracellular non-membrane-bound organelle%cytoskeleton%intermediate filament cytoskeleton#intermediate filament%neurofilament; #cellular_compon…
DLGAP4	DLGAP4	GO:0007267,#biological_process%cellular process%cell communication%cell-cell signaling;;;
DLL4		GO:0005112,#molecular_function%binding%receptor binding%Notch binding; #molecular_function%signal transducer activity%receptor binding%Notch binding;;;GO:0007165,#biological_process%cellular process%cell communication%signal transduction;;;GO:0008015,#biological_process%physiological process%organismal physiological process%circulation;;;GO:0016020,#cellular_component%cell#membrane;;;GO:0016021,#…
DLX1	DLX1	GO:0003700,#molecular_function%binding%nucleic acid binding%DNA binding%transcription factor activity; #molecular_function%transcription regulator activity%transcription factor activity;;;GO:0005634,#cellular_component%cell#intracellular#intracellular organelle%intracellular membrane-bound organelle%nucleus; #cellular_component%cell#intracellular#nucleus; #cellular_component%organelle%intracellul…
DLX2		GO:0003700,#molecular_function%binding%nucleic acid binding%DNA binding%transcription factor activity; #molecular_function%transcription regulator activity%transcription factor activity;;;GO:0005634,#cellular_component%cell#intracellular#intracellular organelle%intracellular membrane-bound organelle%nucleus; #cellular_component%cell#intracellular#nucleus; #cellular_component%organelle%intracellul…
DLX3		GO:0001501,#biological_process%development%morphogenesis%organogenesis%skeletal development; #biological_process%development%organ development#organogenesis%skeletal development;;;GO:0003700,#molecular_function%binding%nucleic acid binding%DNA binding%transcription factor activity; #molecular_function%transcription regulator activity%transcription factor activity;;;GO:0005634,#cellular_component%…
DLX4	DLX4	GO:0003700,#molecular_function%binding%nucleic acid binding%DNA binding%transcription factor activity; #molecular_function%transcription regulator activity%transcription factor activity;;;GO:0005634,#cellular_component%cell#intracellular#intracellular organelle%intracellular membrane-bound organelle%nucleus; #cellular_component%cell#intracellular#nucleus; #cellular_component%organelle%intracellul…
DMBT1	DMBT1	GO:0005044,#molecular_function%signal transducer activity%receptor activity%transmembrane receptor activity%scavenger receptor activity;;;GO:0016020,#cellular_component%cell#membrane;;;
DMPK		GO:0004674,#molecular_function%catalytic activity%transferase activity%transferase activity, transferring phosphorus-containing groups%kinase activity%protein kinase activity%protein serine/threonine kinase activity; #molecular_function%catalytic activity%transferase activity%transferase activity, transferring phosphorus-containing groups%phosphotransferase activity, alcohol group as acceptor%pro…
DMWD	DMWD	GO:0005554,#molecular_function%molecular_function unknown;;;GO:0007126,#biological_process%cellular process%cellular physiological process%cell cycle#M phase%M phase of meiotic cell cycle#meiosis; #biological_process%cellular process%cellular physiological process%cell cycle%meiotic cell cycle#M phase of meiotic cell cycle#meiosis; #biological_process%physiological process%cellular physiological …
DNAH17	DNAH17	GO:0004197,#molecular_function%catalytic activity%hydrolase activity%peptidase activity%cysteine-type peptidase activity%cysteine-type endopeptidase activity; #molecular_function%catalytic activity%hydrolase activity%peptidase activity%endopeptidase activity%cysteine-type endopeptidase activity;;;GO:0005524,#molecular_function%binding%nucleotide binding%purine nucleotide binding%adenyl nucleotide…
DNAI1		GO:0003774,#molecular_function%motor activity;;;GO:0005856,#cellular_component%cell#intracellular#cytoskeleton; #cellular_component%cell#intracellular#intracellular organelle%intracellular non-membrane-bound organelle%cytoskeleton; #cellular_component%organelle%intracellular organelle%intracellular non-membrane-bound organelle%cytoskeleton; #cellular_component%organelle%non-membrane-bound organel…
DNAJB2		GO:0006457,#biological_process%cellular process%cellular physiological process%cellular metabolism%cellular macromolecule metabolism%cellular protein metabolism%protein folding; #biological_process%physiological process%cellular physiological process%cellular metabolism%cellular macromolecule metabolism%cellular protein metabolism%protein folding; #biological_process%physiological process%metabol…
DNAJC11	DNAJC11	GO:0006457,#biological_process%cellular process%cellular physiological process%cellular metabolism%cellular macromolecule metabolism%cellular protein metabolism%protein folding; #biological_process%physiological process%cellular physiological process%cellular metabolism%cellular macromolecule metabolism%cellular protein metabolism%protein folding; #biological_process%physiological process%metabol…
DNALI1	DNALI1	GO:0003777,#molecular_function%motor activity%microtubule motor activity;;;GO:0005858,#cellular_component%cell#cell projection#axoneme#axonemal dynein complex; #cellular_component%cell#intracellular#axoneme#axonemal dynein complex; #cellular_component%cell#intracellular#cytoskeleton%actin cytoskeleton#axonemal dynein complex; #cellular_component%cell#intracellular#cytoskeleton%microtubule cytoske…
DNASE1L2	DNASE1L2	GO:0003677,#molecular_function%binding%nucleic acid binding%DNA binding;;;GO:0004519,#molecular_function%catalytic activity%hydrolase activity%hydrolase activity, acting on ester bonds%nuclease activity%endonuclease activity;;;GO:0004536,#molecular_function%catalytic activity%hydrolase activity%hydrolase activity, acting on ester bonds%nuclease activity%deoxyribonuclease activity;;;GO:0005509,#mo…
DNER		GO:0001764,#biological_process%behavior%locomotory behavior%locomotion%cell motility%cell migration%neuronal migration; #biological_process%cellular process%cellular physiological process%cell motility%cell migration%neuronal migration; #biological_process%development%morphogenesis%organogenesis%neurogenesis#neuronal migration; #biological_process%development%organ development#organogenesis%neuro…
DNMT1		GO:0000122,#biological_process%cellular process%cellular physiological process%cellular metabolism%nucleobase, nucleoside, nucleotide and nucleic acid metabolism#regulation of nucleobase, nucleoside, nucleotide and nucleic acid metabolism%negative regulation of nucleobase, nucleoside, nucleotide and nucleic acid metabolism%negative regulation of transcription%negative regulation of transcription,…
DNPEP	DNPEP	GO:0004250,#molecular_function%catalytic activity%hydrolase activity%peptidase activity%exopeptidase activity%aminopeptidase activity%aminopeptidase I activity; #molecular_function%catalytic activity%hydrolase activity%peptidase activity%exopeptidase activity%metalloexopeptidase activity%aminopeptidase I activity; #molecular_function%catalytic activity%hydrolase activity%peptidase activity%metall…
DNTNP
DOCK2	DOCK2	GO:0005525,#molecular_function%binding%nucleotide binding%purine nucleotide binding%guanyl nucleotide binding%GTP binding;;;GO:0005856,#cellular_component%cell#intracellular#cytoskeleton; #cellular_component%cell#intracellular#intracellular organelle%intracellular non-membrane-bound organelle%cytoskeleton; #cellular_component%organelle%intracellular organelle%intracellular non-membrane-bound orga…
DOCK5
DOM3Z
DONSON		GO:0004024,#molecular_function%catalytic activity%oxidoreductase activity%oxidoreductase activity, acting on CH-OH group of donors%oxidoreductase activity, acting on the CH-OH group of donors, NAD or NADP as acceptor%alcohol dehydrogenase activity%alcohol dehydrogenase activity, zinc-dependent;;;GO:0008270,#molecular_function%binding%ion binding%cation binding%transition metal ion binding%zinc io…
DPAGT1		GO:0003975,#molecular_function%catalytic activity%transferase activity%transferase activity, transferring phosphorus-containing groups%phosphotransferase activity, for other substituted phosphate groups%UDP-N-acetylglucosamine-dolichyl-phosphate N-acetylglucosaminephosphotransferase activity;;;GO:0005783,#cellular_component%cell#intracellular#cytoplasm#endoplasmic reticulum; #cellular_component%c…
DPCR1
DPEP1		GO:0004237,#molecular_function%catalytic activity%hydrolase activity%peptidase activity%exopeptidase activity%dipeptidase activity%membrane dipeptidase activity; #molecular_function%catalytic activity%hydrolase activity%peptidase activity%exopeptidase activity%metalloexopeptidase activity%membrane dipeptidase activity; #molecular_function%catalytic activity%hydrolase activity%peptidase activity%m…
DPEP2	DPEP2	GO:0004237,#molecular_function%catalytic activity%hydrolase activity%peptidase activity%exopeptidase activity%dipeptidase activity%membrane dipeptidase activity; #molecular_function%catalytic activity%hydrolase activity%peptidase activity%exopeptidase activity%metalloexopeptidase activity%membrane dipeptidase activity; #molecular_function%catalytic activity%hydrolase activity%peptidase activity%m…
DPEP3	DPEP3	GO:0004237,#molecular_function%catalytic activity%hydrolase activity%peptidase activity%exopeptidase activity%dipeptidase activity%membrane dipeptidase activity; #molecular_function%catalytic activity%hydrolase activity%peptidase activity%exopeptidase activity%metalloexopeptidase activity%membrane dipeptidase activity; #molecular_function%catalytic activity%hydrolase activity%peptidase activity%m…
DPM2		GO:0009059,#biological_process%cellular process%cellular physiological process%cellular metabolism%cellular biosynthesis%macromolecule biosynthesis; #biological_process%physiological process%cellular physiological process%cellular metabolism%cellular biosynthesis%macromolecule biosynthesis; #biological_process%physiological process%metabolism%biosynthesis%cellular biosynthesis%macromolecule biosy…
DPP10		GO:0003824,#molecular_function%catalytic activity;;;GO:0004274,#molecular_function%catalytic activity%hydrolase activity%peptidase activity%exopeptidase activity%dipeptidyl-peptidase and tripeptidyl-peptidase activity%dipeptidyl-peptidase activity%dipeptidyl-peptidase IV activity; #molecular_function%catalytic activity%hydrolase activity%peptidase activity%serine-type peptidase activity%dipeptidy…
DPP9	DPP9	GO:0003824,#molecular_function%catalytic activity;;;
DPT		GO:0005515,#molecular_function%binding%protein binding;;;GO:0005578,#cellular_component%extracellular matrix%extracellular matrix (sensu Metazoa); #cellular_component%extracellular region#extracellular matrix (sensu Metazoa);;;GO:0007155,#biological_process%cellular process%cell communication%cell adhesion;;;
DPYSL2	DPYSL2	GO:0004157,#molecular_function%catalytic activity%hydrolase activity%hydrolase activity, acting on carbon-nitrogen (but not peptide) bonds%hydrolase activity, acting on carbon-nitrogen (but not peptide) bonds, in cyclic amides%dihydropyrimidinase activity;;;GO:0006139,#biological_process%cellular process%cellular physiological process%cellular metabolism%nucleobase, nucleoside, nucleotide and nuc…
DQ009660
DRD5		GO:0001584,#molecular_function%signal transducer activity%receptor activity%transmembrane receptor activity%G-protein coupled receptor activity%rhodopsin-like receptor activity;;;GO:0004872,#molecular_function%signal transducer activity%receptor activity;;;GO:0004952,#molecular_function%binding%neurotransmitter binding%dopamine binding%dopamine receptor activity; #molecular_function%binding%neuro…
DSCAM		GO:0005515,#molecular_function%binding%protein binding;;;GO:0005624,#cellular_component%cell#cell fraction%membrane fraction;;;GO:0005886,#cellular_component%cell#membrane%plasma membrane;;;GO:0005887,#cellular_component%cell#membrane#intrinsic to membrane%integral to membrane%integral to plasma membrane; #cellular_component%cell#membrane#intrinsic to membrane%intrinsic to plasma membrane%integra…
DSCR2		GO:0005624,#cellular_component%cell#cell fraction%membrane fraction;;;GO:0005887,#cellular_component%cell#membrane#intrinsic to membrane%integral to membrane%integral to plasma membrane; #cellular_component%cell#membrane#intrinsic to membrane%intrinsic to plasma membrane%integral to plasma membrane; #cellular_component%cell#membrane%plasma membrane#intrinsic to plasma membrane%integral to plasma …
DSCR3	DSCR3	GO:0005524,#molecular_function%binding%nucleotide binding%purine nucleotide binding%adenyl nucleotide binding%ATP binding;;;GO:0006886,#biological_process%cellular process%cellular physiological process%transport%intracellular transport%intracellular protein transport; #biological_process%cellular process%cellular physiological process%transport%protein transport%intracellular protein transport; …
DSCR9		GO:0000004,#biological_process%biological_process unknown;;;GO:0005554,#molecular_function%molecular_function unknown;;;GO:0008372,#cellular_component%cellular_component unknown;;;
DSP		GO:0005200,#molecular_function%structural molecule activity%structural constituent of cytoskeleton;;;GO:0005856,#cellular_component%cell#intracellular#cytoskeleton; #cellular_component%cell#intracellular#intracellular organelle%intracellular non-membrane-bound organelle%cytoskeleton; #cellular_component%organelle%intracellular organelle%intracellular non-membrane-bound organelle%cytoskeleton; #ce…
DTX1	DTX1	GO:0000151,#cellular_component%cell#intracellular#ubiquitin ligase complex; #cellular_component%protein complex%ubiquitin ligase complex;;;GO:0003713,#molecular_function%binding%protein binding%transcription factor binding%transcription cofactor activity%transcription coactivator activity; #molecular_function%transcription regulator activity%transcription cofactor activity%transcription coactivat…
DTX2	DTX2	GO:0000151,#cellular_component%cell#intracellular#ubiquitin ligase complex; #cellular_component%protein complex%ubiquitin ligase complex;;;GO:0004842,#molecular_function%catalytic activity%ligase activity%ligase activity, forming carbon-nitrogen bonds%acid-amino acid ligase activity%ubiquitin-protein ligase activity;;;GO:0008270,#molecular_function%binding%ion binding%cation binding%transition me…
DTX3L	DTX3L	GO:0000151,#cellular_component%cell#intracellular#ubiquitin ligase complex; #cellular_component%protein complex%ubiquitin ligase complex;;;GO:0004842,#molecular_function%catalytic activity%ligase activity%ligase activity, forming carbon-nitrogen bonds%acid-amino acid ligase activity%ubiquitin-protein ligase activity;;;GO:0008270,#molecular_function%binding%ion binding%cation binding%transition me…
DUB3
DULLARD
DUS2L
DUSP2	DUSP2	GO:0000188,#biological_process%cellular process%cell communication%signal transduction%intracellular signaling cascade%protein kinase cascade%MAPKKK cascade#inactivation of MAPK;;;GO:0004725,#molecular_function%catalytic activity%hydrolase activity%hydrolase activity, acting on ester bonds%phosphoric ester hydrolase activity%phosphoric monoester hydrolase activity%phosphoprotein phosphatase activ…
DUSP22	DUSP22	GO:0000188,#biological_process%cellular process%cell communication%signal transduction%intracellular signaling cascade%protein kinase cascade%MAPKKK cascade#inactivation of MAPK;;;GO:0006470,#biological_process%cellular process%cellular physiological process%cellular metabolism%cellular macromolecule metabolism%cellular protein metabolism%protein modification%protein amino acid dephosphorylation;…
DUSP7		GO:0004722,#molecular_function%catalytic activity%hydrolase activity%hydrolase activity, acting on ester bonds%phosphoric ester hydrolase activity%phosphoric monoester hydrolase activity%phosphoprotein phosphatase activity%protein serine/threonine phosphatase activity;;;GO:0004725,#molecular_function%catalytic activity%hydrolase activity%hydrolase activity, acting on ester bonds%phosphoric ester …
DUSP9		GO:0006470,#biological_process%cellular process%cellular physiological process%cellular metabolism%cellular macromolecule metabolism%cellular protein metabolism%protein modification%protein amino acid dephosphorylation; #biological_process%cellular process%cellular physiological process%cellular metabolism%phosphorus metabolism%phosphate metabolism%dephosphorylation%protein amino acid dephosphory…
DVL2		GO:0004871,#molecular_function%signal transducer activity;;;GO:0005515,#molecular_function%binding%protein binding;;;GO:0005737,#cellular_component%cell#intracellular#cytoplasm;;;GO:0007222,#biological_process%cellular process%cell communication%signal transduction%cell surface receptor linked signal transduction%Wnt receptor signaling pathway%frizzled signaling pathway;;;GO:0007242,#biological_p…
DYRK1A		GO:0004674,#molecular_function%catalytic activity%transferase activity%transferase activity, transferring phosphorus-containing groups%kinase activity%protein kinase activity%protein serine/threonine kinase activity; #molecular_function%catalytic activity%transferase activity%transferase activity, transferring phosphorus-containing groups%phosphotransferase activity, alcohol group as acceptor%pro…
DYSFIP1
E2-230K
E2F2	E2F2	GO:0000074,#biological_process%cellular process%cellular physiological process%cell cycle#regulation of cell cycle; #biological_process%cellular process%cellular physiological process#regulation of cellular physiological process%regulation of cell cycle; #biological_process%cellular process#regulation of cellular process%regulation of cellular physiological process%regulation of cell cycle; #biol…
E4F1		GO:0003700,#molecular_function%binding%nucleic acid binding%DNA binding%transcription factor activity; #molecular_function%transcription regulator activity%transcription factor activity;;;GO:0003713,#molecular_function%binding%protein binding%transcription factor binding%transcription cofactor activity%transcription coactivator activity; #molecular_function%transcription regulator activity%transc…
EB-1
EBF		GO:0003677,#molecular_function%binding%nucleic acid binding%DNA binding;;;GO:0005634,#cellular_component%cell#intracellular#intracellular organelle%intracellular membrane-bound organelle%nucleus; #cellular_component%cell#intracellular#nucleus; #cellular_component%organelle%intracellular organelle%intracellular membrane-bound organelle%nucleus; #cellular_component%organelle%membrane-bound organell…
ECG2		GO:0004867,#molecular_function%enzyme regulator activity%enzyme inhibitor activity%protease inhibitor activity%endopeptidase inhibitor activity%serine-type endopeptidase inhibitor activity;;;
EDF1		GO:0003677,#molecular_function%binding%nucleic acid binding%DNA binding;;;GO:0005634,#cellular_component%cell#intracellular#intracellular organelle%intracellular membrane-bound organelle%nucleus; #cellular_component%cell#intracellular#nucleus; #cellular_component%organelle%intracellular organelle%intracellular membrane-bound organelle%nucleus; #cellular_component%organelle%membrane-bound organell…
EDG2	EDG2	GO:0001619,#molecular_function%signal transducer activity%receptor activity%transmembrane receptor activity%G-protein coupled receptor activity%bioactive lipid receptor activity%lysosphingolipid and lysophosphatidic acid receptor activity; #molecular_function%signal transducer activity%receptor activity%transmembrane receptor activity%G-protein coupled receptor activity%rhodopsin-like receptor ac…
EDG5		GO:0000187,#biological_process%cellular process%cell communication%signal transduction%intracellular signaling cascade%protein kinase cascade%MAPKKK cascade#activation of MAPK; #biological_process%regulation of biological process%positive regulation of biological process%positive regulation of enzyme activity%positive regulation of transferase activity%positive regulation of protein kinase activi…
EDG8		GO:0001619,#molecular_function%signal transducer activity%receptor activity%transmembrane receptor activity%G-protein coupled receptor activity%bioactive lipid receptor activity%lysosphingolipid and lysophosphatidic acid receptor activity; #molecular_function%signal transducer activity%receptor activity%transmembrane receptor activity%G-protein coupled receptor activity%rhodopsin-like receptor ac…
EDIL3		GO:0005178,#molecular_function%binding%receptor binding%integrin binding; #molecular_function%signal transducer activity%receptor binding%integrin binding;;;GO:0005509,#molecular_function%binding%ion binding%cation binding%calcium ion binding; #molecular_function%binding%ion binding%metal ion binding%calcium ion binding;;;GO:0005515,#molecular_function%binding%protein binding;;;GO:0007155,#biolog…
EDN2		GO:0005576,#cellular_component%extracellular region;;;GO:0005625,#cellular_component%cell#cell fraction%soluble fraction;;;GO:0007169,#biological_process%cellular process%cell communication%signal transduction%cell surface receptor linked signal transduction%enzyme linked receptor protein signaling pathway%transmembrane receptor protein tyrosine kinase signaling pathway;;;GO:0007205,#biological_p…
EDNRA		GO:0000004,#biological_process%biological_process unknown;;;GO:0001584,#molecular_function%signal transducer activity%receptor activity%transmembrane receptor activity%G-protein coupled receptor activity%rhodopsin-like receptor activity;;;GO:0001599,#molecular_function%binding%peptide binding%peptide receptor activity%peptide receptor activity, G-protein coupled%endothelin receptor activity%endot…
EEF1E1		GO:0006412,#biological_process%cellular process%cellular physiological process%cellular metabolism%cellular biosynthesis%macromolecule biosynthesis%protein biosynthesis; #biological_process%cellular process%cellular physiological process%cellular metabolism%cellular macromolecule metabolism%cellular protein metabolism%protein biosynthesis; #biological_process%physiological process%cellular physio…
EEF1G		GO:0003676,#molecular_function%binding%nucleic acid binding;;;GO:0005634,#cellular_component%cell#intracellular#intracellular organelle%intracellular membrane-bound organelle%nucleus; #cellular_component%cell#intracellular#nucleus; #cellular_component%organelle%intracellular organelle%intracellular membrane-bound organelle%nucleus; #cellular_component%organelle%membrane-bound organelle%intracellu…
EEF2		GO:0003746,#molecular_function%binding%nucleic acid binding%translation factor activity, nucleic acid binding%translation elongation factor activity; #molecular_function%translation regulator activity%translation factor activity, nucleic acid binding%translation elongation factor activity;;;GO:0005525,#molecular_function%binding%nucleotide binding%purine nucleotide binding%guanyl nucleotide bindi…
EFCBP2	EFCBP2	GO:0005509,#molecular_function%binding%ion binding%cation binding%calcium ion binding; #molecular_function%binding%ion binding%metal ion binding%calcium ion binding;;;GO:0005737,#cellular_component%cell#intracellular#cytoplasm;;;GO:0016491,#molecular_function%catalytic activity%oxidoreductase activity;;;GO:0017000,#biological_process%cellular process%cellular physiological process%cellular metabo…
EFHD2	EFHD2	GO:0005509,#molecular_function%binding%ion binding%cation binding%calcium ion binding; #molecular_function%binding%ion binding%metal ion binding%calcium ion binding;;;
EFNA2		GO:0007267,#biological_process%cellular process%cell communication%cell-cell signaling;;;GO:0016020,#cellular_component%cell#membrane;;;GO:0046875,#molecular_function%binding%receptor binding%ephrin receptor binding; #molecular_function%signal transducer activity%receptor binding%ephrin receptor binding;;;
EFS		GO:0005515,#molecular_function%binding%protein binding;;;GO:0005737,#cellular_component%cell#intracellular#cytoplasm;;;GO:0007155,#biological_process%cellular process%cell communication%cell adhesion;;;GO:0007242,#biological_process%cellular process%cell communication%signal transduction%intracellular signaling cascade;;;
EGFL4		GO:0000004,#biological_process%biological_process unknown;;;GO:0004872,#molecular_function%signal transducer activity%receptor activity;;;GO:0005198,#molecular_function%structural molecule activity;;;GO:0005509,#molecular_function%binding%ion binding%cation binding%calcium ion binding; #molecular_function%binding%ion binding%metal ion binding%calcium ion binding;;;GO:0007275,#biological_process%d…
EGFL9	EGFL9	GO:0005509,#molecular_function%binding%ion binding%cation binding%calcium ion binding; #molecular_function%binding%ion binding%metal ion binding%calcium ion binding;;;GO:0016021,#cellular_component%cell#membrane#intrinsic to membrane%integral to membrane;;;
EGR3		GO:0003700,#molecular_function%binding%nucleic acid binding%DNA binding%transcription factor activity; #molecular_function%transcription regulator activity%transcription factor activity;;;GO:0005634,#cellular_component%cell#intracellular#intracellular organelle%intracellular membrane-bound organelle%nucleus; #cellular_component%cell#intracellular#nucleus; #cellular_component%organelle%intracellul…
EHD2	EHD2	GO:0003676,#molecular_function%binding%nucleic acid binding;;;GO:0003924,#molecular_function%catalytic activity%hydrolase activity%hydrolase activity, acting on acid anhydrides%hydrolase activity, acting on acid anhydrides, in phosphorus-containing anhydrides%pyrophosphatase activity%nucleoside-triphosphatase activity%GTPase activity;;;GO:0005509,#molecular_function%binding%ion binding%cation bin…
EIF2B3		GO:0003743,#molecular_function%binding%nucleic acid binding%translation factor activity, nucleic acid binding%translation initiation factor activity; #molecular_function%translation regulator activity%translation factor activity, nucleic acid binding%translation initiation factor activity;;;GO:0005737,#cellular_component%cell#intracellular#cytoplasm;;;GO:0006412,#biological_process%cellular proce…
EIF3S2	EIF3S2	GO:0003743,#molecular_function%binding%nucleic acid binding%translation factor activity, nucleic acid binding%translation initiation factor activity; #molecular_function%translation regulator activity%translation factor activity, nucleic acid binding%translation initiation factor activity;;;GO:0005852,#cellular_component%cell#intracellular#cytoplasm#eukaryotic 43S preinitiation complex#eukaryotic…
EIF3S3		GO:0003743,#molecular_function%binding%nucleic acid binding%translation factor activity, nucleic acid binding%translation initiation factor activity; #molecular_function%translation regulator activity%translation factor activity, nucleic acid binding%translation initiation factor activity;;;GO:0005852,#cellular_component%cell#intracellular#cytoplasm#eukaryotic 43S preinitiation complex#eukaryotic…
EIF4A1		GO:0003677,#molecular_function%binding%nucleic acid binding%DNA binding;;;GO:0003723,#molecular_function%binding%nucleic acid binding%RNA binding;;;GO:0003743,#molecular_function%binding%nucleic acid binding%translation factor activity, nucleic acid binding%translation initiation factor activity; #molecular_function%translation regulator activity%translation factor activity, nucleic acid binding%…
EIF5A	EIF5A	GO:0003677,#molecular_function%binding%nucleic acid binding%DNA binding;;;GO:0003743,#molecular_function%binding%nucleic acid binding%translation factor activity, nucleic acid binding%translation initiation factor activity; #molecular_function%translation regulator activity%translation factor activity, nucleic acid binding%translation initiation factor activity;;;GO:0006412,#biological_process%ce…
ELAVL1		GO:0003730,#molecular_function%binding%nucleic acid binding%RNA binding%mRNA binding%mRNA 3'-UTR binding;;;GO:0006401,#biological_process%cellular process%cellular physiological process%cellular metabolism%cellular catabolism%cellular macromolecule catabolism%RNA catabolism; #biological_process%cellular process%cellular physiological process%cellular metabolism%nucleobase, nucleoside, nucleotide …
ELAVL4	ELAVL4	GO:0003723,#molecular_function%binding%nucleic acid binding%RNA binding;;;
ELK4		GO:0003700,#molecular_function%binding%nucleic acid binding%DNA binding%transcription factor activity; #molecular_function%transcription regulator activity%transcription factor activity;;;GO:0003712,#molecular_function%binding%protein binding%transcription factor binding%transcription cofactor activity; #molecular_function%transcription regulator activity%transcription cofactor activity;;;GO:0005…
ELMO1		GO:0005737,#cellular_component%cell#intracellular#cytoplasm;;;GO:0005856,#cellular_component%cell#intracellular#cytoskeleton; #cellular_component%cell#intracellular#intracellular organelle%intracellular non-membrane-bound organelle%cytoskeleton; #cellular_component%organelle%intracellular organelle%intracellular non-membrane-bound organelle%cytoskeleton; #cellular_component%organelle%non-membrane…
EMID2	AK124120	GO:0005578,#cellular_component%extracellular matrix%extracellular matrix (sensu Metazoa); #cellular_component%extracellular region#extracellular matrix (sensu Metazoa);;;GO:0005737,#cellular_component%cell#intracellular#cytoplasm;;;GO:0006817,#biological_process%cellular process%cellular physiological process%transport%ion transport%anion transport%inorganic anion transport%phosphate transport; #…
EML2	EML2	GO:0005875,#cellular_component%cell#intracellular#cytoskeleton%microtubule cytoskeleton#microtubule associated complex; #cellular_component%cell#intracellular#intracellular organelle%intracellular non-membrane-bound organelle%cytoskeleton%microtubule cytoskeleton#microtubule associated complex; #cellular_component%organelle%intracellular organelle%intracellular non-membrane-bound organelle%cytosk…
EML3
EMP2		GO:0007275,#biological_process%development;;;GO:0008219,#biological_process%cellular process%cellular physiological process%cell death; #biological_process%physiological process%cellular physiological process%cell death; #biological_process%physiological process%death%cell death;;;GO:0008283,#biological_process%cellular process%cellular physiological process%cell proliferation; #biological_proces…
EMX1		GO:0003700,#molecular_function%binding%nucleic acid binding%DNA binding%transcription factor activity; #molecular_function%transcription regulator activity%transcription factor activity;;;GO:0005634,#cellular_component%cell#intracellular#intracellular organelle%intracellular membrane-bound organelle%nucleus; #cellular_component%cell#intracellular#nucleus; #cellular_component%organelle%intracellul…
ENDOG		GO:0000287,#molecular_function%binding%ion binding%metal ion binding%magnesium ion binding;;;GO:0003677,#molecular_function%binding%nucleic acid binding%DNA binding;;;GO:0004519,#molecular_function%catalytic activity%hydrolase activity%hydrolase activity, acting on ester bonds%nuclease activity%endonuclease activity;;;GO:0005739,#cellular_component%cell#intracellular#cytoplasm#mitochondrion; #cel…
ENG		GO:0005515,#molecular_function%binding%protein binding;;;GO:0005887,#cellular_component%cell#membrane#intrinsic to membrane%integral to membrane%integral to plasma membrane; #cellular_component%cell#membrane#intrinsic to membrane%intrinsic to plasma membrane%integral to plasma membrane; #cellular_component%cell#membrane%plasma membrane#intrinsic to plasma membrane%integral to plasma membrane;;;GO…
ENO3		GO:0000015,#cellular_component%cell#intracellular#cytoplasm#cytosol#phosphopyruvate hydratase complex; #cellular_component%protein complex%phosphopyruvate hydratase complex;;;GO:0000287,#molecular_function%binding%ion binding%metal ion binding%magnesium ion binding;;;GO:0004634,#molecular_function%catalytic activity%lyase activity%carbon-oxygen lyase activity%hydro-lyase activity%phosphopyruvate …
ENSP00000305459	PDF	GO:0001584,#molecular_function%signal transducer activity%receptor activity%transmembrane receptor activity%G-protein coupled receptor activity%rhodopsin-like receptor activity;;;GO:0007186,#biological_process%cellular process%cell communication%signal transduction%cell surface receptor linked signal transduction%G-protein coupled receptor protein signaling pathway;;;GO:0016021,#cellular_componen…
ENSP00000348022	MAP3K15	GO:0004674,#molecular_function%catalytic activity%transferase activity%transferase activity, transferring phosphorus-containing groups%kinase activity%protein kinase activity%protein serine/threonine kinase activity; #molecular_function%catalytic activity%transferase activity%transferase activity, transferring phosphorus-containing groups%phosphotransferase activity, alcohol group as acceptor%pro…
EOMES		GO:0003700,#molecular_function%binding%nucleic acid binding%DNA binding%transcription factor activity; #molecular_function%transcription regulator activity%transcription factor activity;;;GO:0005634,#cellular_component%cell#intracellular#intracellular organelle%intracellular membrane-bound organelle%nucleus; #cellular_component%cell#intracellular#nucleus; #cellular_component%organelle%intracellul…
EP400	EP400	GO:0001584,#molecular_function%signal transducer activity%receptor activity%transmembrane receptor activity%G-protein coupled receptor activity%rhodopsin-like receptor activity;;;GO:0003677,#molecular_function%binding%nucleic acid binding%DNA binding;;;GO:0005198,#molecular_function%structural molecule activity;;;GO:0005524,#molecular_function%binding%nucleotide binding%purine nucleotide binding%…
EPAS1	EPAS1	GO:0001525,#biological_process%development%morphogenesis%organogenesis%blood vessel morphogenesis#angiogenesis; #biological_process%development%organ development#organogenesis%blood vessel morphogenesis#angiogenesis; #biological_process%development%organ development%vasculature development%blood vessel development#blood vessel morphogenesis#angiogenesis;;;GO:0003705,#molecular_function%binding%nu…
EPHA10
EPHA4		GO:0004872,#molecular_function%signal transducer activity%receptor activity;;;GO:0005003,#molecular_function%catalytic activity%transferase activity%transferase activity, transferring phosphorus-containing groups%kinase activity%protein kinase activity%protein-tyrosine kinase activity%transmembrane receptor protein tyrosine kinase activity%ephrin receptor activity; #molecular_function%catalytic a…
EPHB3		GO:0004713,#molecular_function%catalytic activity%transferase activity%transferase activity, transferring phosphorus-containing groups%kinase activity%protein kinase activity%protein-tyrosine kinase activity; #molecular_function%catalytic activity%transferase activity%transferase activity, transferring phosphorus-containing groups%phosphotransferase activity, alcohol group as acceptor%protein kin…
EPN2	EPN2	GO:0006897,#biological_process%cellular process%cellular physiological process%transport%vesicle-mediated transport%endocytosis; #biological_process%physiological process%cellular physiological process%transport%vesicle-mediated transport%endocytosis; #biological_process%physiological process%localization#establishment of localization%transport%vesicle-mediated transport%endocytosis;;;GO:0008289,…
EPPB9
EPRS		GO:0004818,#molecular_function%catalytic activity%ligase activity%ligase activity, forming carbon-oxygen bonds%ligase activity, forming aminoacyl-tRNA and related compounds%tRNA ligase activity%glutamate-tRNA ligase activity; #molecular_function%catalytic activity%ligase activity%ligase activity, forming phosphoric ester bonds%RNA ligase activity%tRNA ligase activity%glutamate-tRNA ligase activit…
EPS15	EPS15	GO:0004872,#molecular_function%signal transducer activity%receptor activity;;;GO:0005509,#molecular_function%binding%ion binding%cation binding%calcium ion binding; #molecular_function%binding%ion binding%metal ion binding%calcium ion binding;;;
ERAL1		GO:0000004,#biological_process%biological_process unknown;;;GO:0003723,#molecular_function%binding%nucleic acid binding%RNA binding;;;GO:0005525,#molecular_function%binding%nucleotide binding%purine nucleotide binding%guanyl nucleotide binding%GTP binding;;;GO:0008372,#cellular_component%cellular_component unknown;;;
ERBP		GO:0004872,#molecular_function%signal transducer activity%receptor activity;;;
ERCC2	ERCC2	GO:0000287,#molecular_function%binding%ion binding%metal ion binding%magnesium ion binding;;;GO:0003677,#molecular_function%binding%nucleic acid binding%DNA binding;;;GO:0004003,#molecular_function%catalytic activity%helicase activity%ATP-dependent helicase activity%ATP-dependent DNA helicase activity; #molecular_function%catalytic activity%helicase activity%DNA helicase activity%ATP-dependent DN…
ERF		GO:0000074,#biological_process%cellular process%cellular physiological process%cell cycle#regulation of cell cycle; #biological_process%cellular process%cellular physiological process#regulation of cellular physiological process%regulation of cell cycle; #biological_process%cellular process#regulation of cellular process%regulation of cellular physiological process%regulation of cell cycle; #biol…
ERH		GO:0000074,#biological_process%cellular process%cellular physiological process%cell cycle#regulation of cell cycle; #biological_process%cellular process%cellular physiological process#regulation of cellular physiological process%regulation of cell cycle; #biological_process%cellular process#regulation of cellular process%regulation of cellular physiological process%regulation of cell cycle; #biol…
ESAM
ESRRA		GO:0003700,#molecular_function%binding%nucleic acid binding%DNA binding%transcription factor activity; #molecular_function%transcription regulator activity%transcription factor activity;;;GO:0003707,#molecular_function%signal transducer activity%receptor activity%ligand-dependent nuclear receptor activity%steroid hormone receptor activity;;;GO:0005496,#molecular_function%binding%steroid binding;;…
ESRRB	ESRRB	GO:0003700,#molecular_function%binding%nucleic acid binding%DNA binding%transcription factor activity; #molecular_function%transcription regulator activity%transcription factor activity;;;GO:0003707,#molecular_function%signal transducer activity%receptor activity%ligand-dependent nuclear receptor activity%steroid hormone receptor activity;;;GO:0005496,#molecular_function%binding%steroid binding;;…
ETFB	ETFB	GO:0005759,#cellular_component%cell#intracellular#cytoplasm#mitochondrion#mitochondrial matrix; #cellular_component%cell#intracellular#intracellular organelle%intracellular membrane-bound organelle%mitochondrion#mitochondrial matrix; #cellular_component%organelle%intracellular organelle%intracellular membrane-bound organelle%mitochondrion#mitochondrial matrix; #cellular_component%organelle%membra…
ETHE1
ETV4	ETV4	GO:0003700,#molecular_function%binding%nucleic acid binding%DNA binding%transcription factor activity; #molecular_function%transcription regulator activity%transcription factor activity;;;GO:0005634,#cellular_component%cell#intracellular#intracellular organelle%intracellular membrane-bound organelle%nucleus; #cellular_component%cell#intracellular#nucleus; #cellular_component%organelle%intracellul…
ETV6		GO:0003700,#molecular_function%binding%nucleic acid binding%DNA binding%transcription factor activity; #molecular_function%transcription regulator activity%transcription factor activity;;;GO:0005634,#cellular_component%cell#intracellular#intracellular organelle%intracellular membrane-bound organelle%nucleus; #cellular_component%cell#intracellular#nucleus; #cellular_component%organelle%intracellul…
ETV7		GO:0003700,#molecular_function%binding%nucleic acid binding%DNA binding%transcription factor activity; #molecular_function%transcription regulator activity%transcription factor activity;;;GO:0003704,#molecular_function%transcription regulator activity%RNA polymerase II transcription factor activity%specific RNA polymerase II transcription factor activity;;;GO:0005634,#cellular_component%cell#intr…
EVC2	EVC2	GO:0016021,#cellular_component%cell#membrane#intrinsic to membrane%integral to membrane;;;
EXT1		GO:0001501,#biological_process%development%morphogenesis%organogenesis%skeletal development; #biological_process%development%organ development#organogenesis%skeletal development;;;GO:0005789,#cellular_component%cell#intracellular#cytoplasm#endoplasmic reticulum#endoplasmic reticulum membrane; #cellular_component%cell#intracellular#intracellular organelle%intracellular membrane-bound organelle%end…
EYA1		GO:0000287,#molecular_function%binding%ion binding%metal ion binding%magnesium ion binding;;;GO:0004721,#molecular_function%catalytic activity%hydrolase activity%hydrolase activity, acting on ester bonds%phosphoric ester hydrolase activity%phosphoric monoester hydrolase activity%phosphoprotein phosphatase activity;;;GO:0005634,#cellular_component%cell#intracellular#intracellular organelle%intrace…
FABP3		GO:0005319,#molecular_function%transporter activity%lipid transporter activity;;;GO:0005504,#molecular_function%binding%lipid binding%fatty acid binding;;;GO:0005625,#cellular_component%cell#cell fraction%soluble fraction;;;GO:0005737,#cellular_component%cell#intracellular#cytoplasm;;;GO:0006810,#biological_process%cellular process%cellular physiological process%transport; #biological_process%phy…
FADS1	FADS1	GO:0005198,#molecular_function%structural molecule activity;;;GO:0006636,#biological_process%cellular process%cellular physiological process%cellular metabolism%cellular lipid metabolism%fatty acid metabolism%fatty acid desaturation; #biological_process%cellular process%cellular physiological process%cellular metabolism%organic acid metabolism%carboxylic acid metabolism%fatty acid metabolism%fatt…
FADS2	FADS2	GO:0006636,#biological_process%cellular process%cellular physiological process%cellular metabolism%cellular lipid metabolism%fatty acid metabolism%fatty acid desaturation; #biological_process%cellular process%cellular physiological process%cellular metabolism%organic acid metabolism%carboxylic acid metabolism%fatty acid metabolism%fatty acid desaturation; #biological_process%physiological process…
FADS3		GO:0006636,#biological_process%cellular process%cellular physiological process%cellular metabolism%cellular lipid metabolism%fatty acid metabolism%fatty acid desaturation; #biological_process%cellular process%cellular physiological process%cellular metabolism%organic acid metabolism%carboxylic acid metabolism%fatty acid metabolism%fatty acid desaturation; #biological_process%physiological process…
FADS6		GO:0006633,#biological_process%cellular process%cellular physiological process%cellular metabolism%cellular biosynthesis%organic acid biosynthesis%carboxylic acid biosynthesis%fatty acid biosynthesis; #biological_process%cellular process%cellular physiological process%cellular metabolism%cellular lipid metabolism%fatty acid metabolism%fatty acid biosynthesis; #biological_process%cellular process%…
FAM12A		GO:0003676,#molecular_function%binding%nucleic acid binding;;;GO:0004522,#molecular_function%catalytic activity%hydrolase activity%hydrolase activity, acting on ester bonds%nuclease activity%endonuclease activity%endonuclease activity, active with either ribo- or deoxyribonucleic acids and producing 3'-phosphomonoesters%endoribonuclease activity, producing 3'-phosphomonoesters%pancreatic ribonucl…
FAM12B		GO:0003676,#molecular_function%binding%nucleic acid binding;;;GO:0004522,#molecular_function%catalytic activity%hydrolase activity%hydrolase activity, acting on ester bonds%nuclease activity%endonuclease activity%endonuclease activity, active with either ribo- or deoxyribonucleic acids and producing 3'-phosphomonoesters%endoribonuclease activity, producing 3'-phosphomonoesters%pancreatic ribonucl…
FAM22A
FAM26A
FAM26B
FAM26C
FAM49B
FAM61A
FAM65A
FANCA		GO:0005634,#cellular_component%cell#intracellular#intracellular organelle%intracellular membrane-bound organelle%nucleus; #cellular_component%cell#intracellular#nucleus; #cellular_component%organelle%intracellular organelle%intracellular membrane-bound organelle%nucleus; #cellular_component%organelle%membrane-bound organelle%intracellular membrane-bound organelle%nucleus;;;GO:0005737,#cellular_co…
FAS		GO:0004888,#molecular_function%signal transducer activity%receptor activity%transmembrane receptor activity;;;GO:0005515,#molecular_function%binding%protein binding;;;GO:0006915,#biological_process%cellular process%cellular physiological process%cell death%programmed cell death%apoptosis; #biological_process%physiological process%cellular physiological process%cell death%programmed cell death%apo…
FATE1		GO:0016021,#cellular_component%cell#membrane#intrinsic to membrane%integral to membrane;;;
FAU		GO:0000004,#biological_process%biological_process unknown;;;GO:0005554,#molecular_function%molecular_function unknown;;;GO:0006464,#biological_process%cellular process%cellular physiological process%cellular metabolism%cellular macromolecule metabolism%cellular protein metabolism%protein modification; #biological_process%physiological process%cellular physiological process%cellular metabolism%cel…
FBLN1	FBLN1	GO:0005509,#molecular_function%binding%ion binding%cation binding%calcium ion binding; #molecular_function%binding%ion binding%metal ion binding%calcium ion binding;;;GO:0005576,#cellular_component%extracellular region;;;GO:0006030,#biological_process%cellular process%cellular physiological process%cellular metabolism%amine metabolism%amino sugar metabolism%glucosamine metabolism%N-acetylglucosam…
FBXO24		GO:0000151,#cellular_component%cell#intracellular#ubiquitin ligase complex; #cellular_component%protein complex%ubiquitin ligase complex;;;GO:0004842,#molecular_function%catalytic activity%ligase activity%ligase activity, forming carbon-nitrogen bonds%acid-amino acid ligase activity%ubiquitin-protein ligase activity;;;GO:0016567,#biological_process%cellular process%cellular physiological process%…
FBXO28		GO:0006512,#biological_process%cellular process%cellular physiological process%cellular metabolism%cellular macromolecule metabolism%cellular protein metabolism%protein modification%ubiquitin cycle; #biological_process%physiological process%cellular physiological process%cellular metabolism%cellular macromolecule metabolism%cellular protein metabolism%protein modification%ubiquitin cycle; #biolog…
FBXW4
FBXW5		GO:0006512,#biological_process%cellular process%cellular physiological process%cellular metabolism%cellular macromolecule metabolism%cellular protein metabolism%protein modification%ubiquitin cycle; #biological_process%physiological process%cellular physiological process%cellular metabolism%cellular macromolecule metabolism%cellular protein metabolism%protein modification%ubiquitin cycle; #biolog…
FBXW9
FCGR2A		GO:0004872,#molecular_function%signal transducer activity%receptor activity;;;GO:0005057,#molecular_function%signal transducer activity%receptor signaling protein activity;;;GO:0005886,#cellular_component%cell#membrane%plasma membrane;;;GO:0006955,#biological_process%physiological process%organismal physiological process%immune response; #biological_process%physiological process%response to stimu…
FCGR3A;	FCGR3A	GO:0004872,#molecular_function%signal transducer activity%receptor activity;;;GO:0005886,#cellular_component%cell#membrane%plasma membrane;;;GO:0006955,#biological_process%physiological process%organismal physiological process%immune response; #biological_process%physiological process%response to stimulus%response to biotic stimulus%defense response%immune response;;;GO:0016021,#cellular_componen…
FCHO1
FCHSD1
FCRH1	AL833970	GO:0004872,#molecular_function%signal transducer activity%receptor activity;;;
FCRL1
FDFT1		GO:0000287,#molecular_function%binding%ion binding%metal ion binding%magnesium ion binding;;;GO:0004310,#molecular_function%catalytic activity%transferase activity%transferase activity, transferring alkyl or aryl (other than methyl) groups%prenyltransferase activity%farnesyltranstransferase activity%farnesyl-diphosphate farnesyltransferase activity;;;GO:0005783,#cellular_component%cell#intracellu…
FDXR		GO:0004324,#molecular_function%catalytic activity%oxidoreductase activity%oxidoreductase activity, acting on iron-sulfur proteins as donors%oxidoreductase activity, acting on iron-sulfur proteins as donors, NAD or NADP as acceptor%ferredoxin reductase activity%ferredoxin-NADP+ reductase activity; #molecular_function%transporter activity%electron transporter activity%ferredoxin reductase activity%…
FEN1		GO:0003684,#molecular_function%binding%nucleic acid binding%DNA binding%damaged DNA binding;;;GO:0003690,#molecular_function%binding%nucleic acid binding%DNA binding%double-stranded DNA binding;;;GO:0004519,#molecular_function%catalytic activity%hydrolase activity%hydrolase activity, acting on ester bonds%nuclease activity%endonuclease activity;;;GO:0004527,#molecular_function%catalytic activity%…
FES		GO:0004713,#molecular_function%catalytic activity%transferase activity%transferase activity, transferring phosphorus-containing groups%kinase activity%protein kinase activity%protein-tyrosine kinase activity; #molecular_function%catalytic activity%transferase activity%transferase activity, transferring phosphorus-containing groups%phosphotransferase activity, alcohol group as acceptor%protein kin…
FEV		GO:0003700,#molecular_function%binding%nucleic acid binding%DNA binding%transcription factor activity; #molecular_function%transcription regulator activity%transcription factor activity;;;GO:0003714,#molecular_function%binding%protein binding%transcription factor binding%transcription cofactor activity%transcription corepressor activity; #molecular_function%transcription regulator activity%transc…
FGF3		GO:0000074,#biological_process%cellular process%cellular physiological process%cell cycle#regulation of cell cycle; #biological_process%cellular process%cellular physiological process#regulation of cellular physiological process%regulation of cell cycle; #biological_process%cellular process#regulation of cellular process%regulation of cellular physiological process%regulation of cell cycle; #biol…
FGF4		GO:0000074,#biological_process%cellular process%cellular physiological process%cell cycle#regulation of cell cycle; #biological_process%cellular process%cellular physiological process#regulation of cellular physiological process%regulation of cell cycle; #biological_process%cellular process#regulation of cellular process%regulation of cellular physiological process%regulation of cell cycle; #biol…
FGFR2	M87770	GO:0004674,#molecular_function%catalytic activity%transferase activity%transferase activity, transferring phosphorus-containing groups%kinase activity%protein kinase activity%protein serine/threonine kinase activity; #molecular_function%catalytic activity%transferase activity%transferase activity, transferring phosphorus-containing groups%phosphotransferase activity, alcohol group as acceptor%pro…
FGFR3		GO:0004872,#molecular_function%signal transducer activity%receptor activity;;;
FGFR4	FGFR4	GO:0004674,#molecular_function%catalytic activity%transferase activity%transferase activity, transferring phosphorus-containing groups%kinase activity%protein kinase activity%protein serine/threonine kinase activity; #molecular_function%catalytic activity%transferase activity%transferase activity, transferring phosphorus-containing groups%phosphotransferase activity, alcohol group as acceptor%pro…
FHL3	FHL3	GO:0008270,#molecular_function%binding%ion binding%cation binding%transition metal ion binding%zinc ion binding; #molecular_function%binding%ion binding%metal ion binding%transition metal ion binding%zinc ion binding;;;
FHOD1		GO:0003779,#molecular_function%binding%protein binding%cytoskeletal protein binding%actin binding;;;GO:0005634,#cellular_component%cell#intracellular#intracellular organelle%intracellular membrane-bound organelle%nucleus; #cellular_component%cell#intracellular#nucleus; #cellular_component%organelle%intracellular organelle%intracellular membrane-bound organelle%nucleus; #cellular_component%organel…
FHOD3
FIBCD1
FIGLA		GO:0003677,#molecular_function%binding%nucleic acid binding%DNA binding;;;GO:0005634,#cellular_component%cell#intracellular#intracellular organelle%intracellular membrane-bound organelle%nucleus; #cellular_component%cell#intracellular#nucleus; #cellular_component%organelle%intracellular organelle%intracellular membrane-bound organelle%nucleus; #cellular_component%organelle%membrane-bound organell…
FKBP11		GO:0003755,#molecular_function%catalytic activity%isomerase activity%cis-trans isomerase activity%peptidyl-prolyl cis-trans isomerase activity;;;GO:0006457,#biological_process%cellular process%cellular physiological process%cellular metabolism%cellular macromolecule metabolism%cellular protein metabolism%protein folding; #biological_process%physiological process%cellular physiological process%cel…
FKBP6	FKBP6	GO:0003755,#molecular_function%catalytic activity%isomerase activity%cis-trans isomerase activity%peptidyl-prolyl cis-trans isomerase activity;;;GO:0005488,#molecular_function%binding;;;GO:0005528,#molecular_function%binding%drug binding%macrolide binding%FK506 binding;;;GO:0006457,#biological_process%cellular process%cellular physiological process%cellular metabolism%cellular macromolecule metab…
FKSG24	FKSG24	GO:0016021,#cellular_component%cell#membrane#intrinsic to membrane%integral to membrane;;;
FLJ10052	BC004888	GO:0016021,#cellular_component%cell#membrane#intrinsic to membrane%integral to membrane;;;
FLJ10324	AB058752	GO:0005515,#molecular_function%binding%protein binding;;;
FLJ10357
FLJ10359	BC065205	GO:0005488,#molecular_function%binding;;;
FLJ10748
FLJ10774		GO:0000004,#biological_process%biological_process unknown;;;GO:0005524,#molecular_function%binding%nucleotide binding%purine nucleotide binding%adenyl nucleotide binding%ATP binding;;;GO:0005554,#molecular_function%molecular_function unknown;;;GO:0005634,#cellular_component%cell#intracellular#intracellular organelle%intracellular membrane-bound organelle%nucleus; #cellular_component%cell#intracel…
FLJ10925
FLJ10979
FLJ11800
FLJ12057
FLJ12331		GO:0003735,#molecular_function%structural molecule activity%structural constituent of ribosome;;;GO:0005622,#cellular_component%cell#intracellular;;;GO:0005840,#cellular_component%cell#intracellular#cytoplasm#ribosome; #cellular_component%cell#intracellular#intracellular organelle%intracellular non-membrane-bound organelle%ribosome; #cellular_component%cell#intracellular#ribonucleoprotein complex…
FLJ12438
FLJ12484	FLJ12484	GO:0004527,#molecular_function%catalytic activity%hydrolase activity%hydrolase activity, acting on ester bonds%nuclease activity%exonuclease activity;;;GO:0005634,#cellular_component%cell#intracellular#intracellular organelle%intracellular membrane-bound organelle%nucleus; #cellular_component%cell#intracellular#nucleus; #cellular_component%organelle%intracellular organelle%intracellular membrane-…
FLJ12610		GO:0005489,#molecular_function%transporter activity%electron transporter activity;;;GO:0006118,#biological_process%cellular process%cellular physiological process%cellular metabolism%generation of precursor metabolites and energy%electron transport; #biological_process%physiological process%cellular physiological process%cellular metabolism%generation of precursor metabolites and energy%electron …
FLJ12700
FLJ13052	AF250320	GO:0003951,#molecular_function%catalytic activity%transferase activity%transferase activity, transferring phosphorus-containing groups%kinase activity%NAD+ kinase activity; #molecular_function%catalytic activity%transferase activity%transferase activity, transferring phosphorus-containing groups%phosphotransferase activity, alcohol group as acceptor%NAD+ kinase activity;;;GO:0005829,#cellular_com…
FLJ13154
FLJ13236		GO:0006457,#biological_process%cellular process%cellular physiological process%cellular metabolism%cellular macromolecule metabolism%cellular protein metabolism%protein folding; #biological_process%physiological process%cellular physiological process%cellular metabolism%cellular macromolecule metabolism%cellular protein metabolism%protein folding; #biological_process%physiological process%metabol…
FLJ13491	FLJ13491	GO:0016491,#molecular_function%catalytic activity%oxidoreductase activity;;;GO:0016702,#molecular_function%catalytic activity%oxidoreductase activity%dioxygenase activity%oxidoreductase activity, acting on single donors with incorporation of molecular oxygen, incorporation of two atoms of oxygen; #molecular_function%catalytic activity%oxidoreductase activity%oxidoreductase activity, acting on sin…
FLJ13639
FLJ13725	AK127792	GO:0003899,#molecular_function%catalytic activity%transferase activity%transferase activity, transferring phosphorus-containing groups%nucleotidyltransferase activity%DNA-directed RNA polymerase activity;;;
FLJ13909
FLJ13941
FLJ13946	FLJ13946	GO:0005488,#molecular_function%binding;;;
FLJ14154
FLJ14249		GO:0007242,#biological_process%cellular process%cell communication%signal transduction%intracellular signaling cascade;;;GO:0015031,#biological_process%cellular process%cellular physiological process%transport%protein transport; #biological_process%physiological process%cellular physiological process%transport%protein transport; #biological_process%physiological process%localization#establishment…
FLJ14627	FLJ14627	GO:0005489,#molecular_function%transporter activity%electron transporter activity;;;GO:0005506,#molecular_function%binding%ion binding%cation binding%transition metal ion binding%iron ion binding; #molecular_function%binding%ion binding%metal ion binding%transition metal ion binding%iron ion binding;;;GO:0006118,#biological_process%cellular process%cellular physiological process%cellular metaboli…
FLJ16008		GO:0004497,#molecular_function%catalytic activity%oxidoreductase activity%monooxygenase activity;;;GO:0006118,#biological_process%cellular process%cellular physiological process%cellular metabolism%generation of precursor metabolites and energy%electron transport; #biological_process%physiological process%cellular physiological process%cellular metabolism%generation of precursor metabolites and e…
FLJ16124
FLJ16331		GO:0005215,#molecular_function%transporter activity;;;GO:0006810,#biological_process%cellular process%cellular physiological process%transport; #biological_process%physiological process%cellular physiological process%transport; #biological_process%physiological process%localization#establishment of localization%transport;;;GO:0016021,#cellular_component%cell#membrane#intrinsic to membrane%integra…
FLJ20200
FLJ20232
FLJ20241	FLJ20241	GO:0004871,#molecular_function%signal transducer activity;;;GO:0043123,#biological_process%cellular process%cell communication%signal transduction%intracellular signaling cascade%protein kinase cascade%I-kappaB kinase/NF-kappaB cascade#regulation of I-kappaB kinase/NF-kappaB cascade%positive regulation of I-kappaB kinase/NF-kappaB cascade; #biological_process%cellular process%cell communication%s…
FLJ20244	FLJ20244	GO:0003723,#molecular_function%binding%nucleic acid binding%RNA binding;;;GO:0004809,#molecular_function%catalytic activity%transferase activity%transferase activity, transferring one-carbon groups%methyltransferase activity%N-methyltransferase activity%tRNA (guanine-N2-)-methyltransferase activity; #molecular_function%catalytic activity%transferase activity%transferase activity, transferring one…
FLJ20245		GO:0000166,#molecular_function%binding%nucleotide binding;;;GO:0005524,#molecular_function%binding%nucleotide binding%purine nucleotide binding%adenyl nucleotide binding%ATP binding;;;GO:0005739,#cellular_component%cell#intracellular#cytoplasm#mitochondrion; #cellular_component%cell#intracellular#intracellular organelle%intracellular membrane-bound organelle%mitochondrion; #cellular_component%org…
FLJ20255	FLJ20255	GO:0005279,#molecular_function%transporter activity%amine transporter activity%amino acid transporter activity%amino acid-polyamine transporter activity; #molecular_function%transporter activity%amine transporter activity%polyamine transporter activity%amino acid-polyamine transporter activity; #molecular_function%transporter activity%carrier activity%electrochemical potential-driven transporter …
FLJ20273	FLJ20273	GO:0003676,#molecular_function%binding%nucleic acid binding;;;
FLJ20291
FLJ20433	AK094438	GO:0003676,#molecular_function%binding%nucleic acid binding;;;GO:0005622,#cellular_component%cell#intracellular;;;GO:0008408,#molecular_function%catalytic activity%hydrolase activity%hydrolase activity, acting on ester bonds%nuclease activity%exonuclease activity%3'-5' exonuclease activity;;;
FLJ20489
FLJ20507
FLJ20508
FLJ20619		GO:0005488,#molecular_function%binding;;;
FLJ20643		GO:0008152,#biological_process%physiological process%metabolism;;;GO:0016491,#molecular_function%catalytic activity%oxidoreductase activity;;;
FLJ20701
FLJ20920		GO:0006629,#biological_process%physiological process%metabolism%primary metabolism%lipid metabolism;;;GO:0006631,#biological_process%cellular process%cellular physiological process%cellular metabolism%cellular lipid metabolism%fatty acid metabolism; #biological_process%cellular process%cellular physiological process%cellular metabolism%organic acid metabolism%carboxylic acid metabolism%fatty acid…
FLJ21415
FLJ21628	AK131367	GO:0003676,#molecular_function%binding%nucleic acid binding;;;GO:0005634,#cellular_component%cell#intracellular#intracellular organelle%intracellular membrane-bound organelle%nucleus; #cellular_component%cell#intracellular#nucleus; #cellular_component%organelle%intracellular organelle%intracellular membrane-bound organelle%nucleus; #cellular_component%organelle%membrane-bound organelle%intracellu…
FLJ21865	FLJ21865	GO:0005622,#cellular_component%cell#intracellular;;;GO:0005975,#biological_process%physiological process%metabolism%macromolecule metabolism%carbohydrate metabolism; #biological_process%physiological process%metabolism%primary metabolism%carbohydrate metabolism;;;GO:0016798,#molecular_function%catalytic activity%hydrolase activity%hydrolase activity, acting on glycosyl bonds;;;
FLJ21908	FLJ21908	GO:0005488,#molecular_function%binding;;;
FLJ22175
FLJ22531
FLJ22588		GO:0042981,#biological_process%cellular process%cellular physiological process%cell death%programmed cell death%apoptosis#regulation of apoptosis; #biological_process%cellular process%cellular physiological process%cell death%programmed cell death#regulation of programmed cell death%regulation of apoptosis; #biological_process%cellular process%cellular physiological process#regulation of cellular…
FLJ22639
FLJ22955	FLJ22955	GO:0005524,#molecular_function%binding%nucleotide binding%purine nucleotide binding%adenyl nucleotide binding%ATP binding;;;
FLJ23323
FLJ23342
FLJ23447
FLJ23703
FLJ23834	FLJ23834	GO:0005509,#molecular_function%binding%ion binding%cation binding%calcium ion binding; #molecular_function%binding%ion binding%metal ion binding%calcium ion binding;;;GO:0007156,#biological_process%cellular process%cell communication%cell adhesion%cell-cell adhesion%homophilic cell adhesion;;;GO:0016020,#cellular_component%cell#membrane;;;
FLJ25102
FLJ25416	AK058145	GO:0003677,#molecular_function%binding%nucleic acid binding%DNA binding;;;
FLJ25476
FLJ26850
FLJ27365
FLJ30656
FLJ30990	BC033795	GO:0005488,#molecular_function%binding;;;
FLJ31153
FLJ31164
FLJ31222
FLJ31568
FLJ31951	FLJ31951	GO:0000151,#cellular_component%cell#intracellular#ubiquitin ligase complex; #cellular_component%protein complex%ubiquitin ligase complex;;;GO:0004842,#molecular_function%catalytic activity%ligase activity%ligase activity, forming carbon-nitrogen bonds%acid-amino acid ligase activity%ubiquitin-protein ligase activity;;;GO:0004872,#molecular_function%signal transducer activity%receptor activity;;;G…
FLJ32063
FLJ32569	FLJ32569	GO:0004180,#molecular_function%catalytic activity%hydrolase activity%peptidase activity%exopeptidase activity%carboxypeptidase activity;;;GO:0006508,#biological_process%cellular process%cellular physiological process%cellular metabolism%cellular catabolism%cellular macromolecule catabolism%cellular protein catabolism%proteolysis and peptidolysis; #biological_process%cellular process%cellular phys…
FLJ32734
FLJ33674
FLJ33706
FLJ33708
FLJ33768
FLJ33814
FLJ33817
FLJ33915
FLJ34283
FLJ34633
FLJ35757	FLJ35757	GO:0000151,#cellular_component%cell#intracellular#ubiquitin ligase complex; #cellular_component%protein complex%ubiquitin ligase complex;;;GO:0004842,#molecular_function%catalytic activity%ligase activity%ligase activity, forming carbon-nitrogen bonds%acid-amino acid ligase activity%ubiquitin-protein ligase activity;;;GO:0005634,#cellular_component%cell#intracellular#intracellular organelle%intra…
FLJ35773		GO:0016021,#cellular_component%cell#membrane#intrinsic to membrane%integral to membrane;;;
FLJ35784
FLJ35954
FLJ36748
FLJ36888
FLJ37118
FLJ37307	AK124707	GO:0005351,#molecular_function%transporter activity%carbohydrate transporter activity%sugar transporter activity%sugar porter activity; #molecular_function%transporter activity%carrier activity%electrochemical potential-driven transporter activity%porter activity%sugar porter activity;;;GO:0009401,#biological_process%cellular process%cellular physiological process%transport%carbohydrate transport…
FLJ38101
FLJ38288
FLJ38608
FLJ38716
FLJ39237
FLJ40201
FLJ40311	BC033020	GO:0003700,#molecular_function%binding%nucleic acid binding%DNA binding%transcription factor activity; #molecular_function%transcription regulator activity%transcription factor activity;;;GO:0005634,#cellular_component%cell#intracellular#intracellular organelle%intracellular membrane-bound organelle%nucleus; #cellular_component%cell#intracellular#nucleus; #cellular_component%organelle%intracellul…
FLJ40343
FLJ40453
FLJ40773	AK098092	GO:0008152,#biological_process%physiological process%metabolism;;;GO:0008654,#biological_process%cellular process%cellular physiological process%cellular metabolism%cellular lipid metabolism%lipid biosynthesis%membrane lipid biosynthesis%phospholipid biosynthesis; #biological_process%cellular process%cellular physiological process%cellular metabolism%cellular lipid metabolism%membrane lipid metab…
FLJ41170
FLJ42957
FLJ43505
FLJ43654
FLJ45300
FLJ45436
FLJ45966
FLJ46536	FLJ46536	GO:0008270,#molecular_function%binding%ion binding%cation binding%transition metal ion binding%zinc ion binding; #molecular_function%binding%ion binding%metal ion binding%transition metal ion binding%zinc ion binding;;;
FLJ46836
FLJ90396		GO:0003677,#molecular_function%binding%nucleic acid binding%DNA binding;;;GO:0005634,#cellular_component%cell#intracellular#intracellular organelle%intracellular membrane-bound organelle%nucleus; #cellular_component%cell#intracellular#nucleus; #cellular_component%organelle%intracellular organelle%intracellular membrane-bound organelle%nucleus; #cellular_component%organelle%membrane-bound organell…
FLJ90586
FLJ90650	FLJ90650	GO:0004179,#molecular_function%catalytic activity%hydrolase activity%peptidase activity%exopeptidase activity%aminopeptidase activity%alanine aminopeptidase activity%membrane alanyl aminopeptidase activity; #molecular_function%catalytic activity%hydrolase activity%peptidase activity%exopeptidase activity%metalloexopeptidase activity%membrane alanyl aminopeptidase activity; #molecular_function%cat…
FLJ90805
FLJ90834
FLRT2		GO:0000004,#biological_process%biological_process unknown;;;GO:0005057,#molecular_function%signal transducer activity%receptor signaling protein activity;;;GO:0005578,#cellular_component%extracellular matrix%extracellular matrix (sensu Metazoa); #cellular_component%extracellular region#extracellular matrix (sensu Metazoa);;;GO:0005887,#cellular_component%cell#membrane#intrinsic to membrane%integr…
FLT3LG		GO:0005125,#molecular_function%binding%receptor binding%cytokine activity; #molecular_function%signal transducer activity%receptor binding%cytokine activity;;;GO:0005625,#cellular_component%cell#cell fraction%soluble fraction;;;GO:0007165,#biological_process%cellular process%cell communication%signal transduction;;;GO:0008284,#biological_process%cellular process%cellular physiological process%cel…
FLT4		GO:0005021,#molecular_function%catalytic activity%transferase activity%transferase activity, transferring phosphorus-containing groups%kinase activity%protein kinase activity%protein-tyrosine kinase activity%transmembrane receptor protein tyrosine kinase activity%vascular endothelial growth factor receptor activity; #molecular_function%catalytic activity%transferase activity%transferase activity,…
FMNL2	FMNL2	GO:0003700,#molecular_function%binding%nucleic acid binding%DNA binding%transcription factor activity; #molecular_function%transcription regulator activity%transcription factor activity;;;GO:0003743,#molecular_function%binding%nucleic acid binding%translation factor activity, nucleic acid binding%translation initiation factor activity; #molecular_function%translation regulator activity%translatio…
FNDC5	FNDC5	GO:0016021,#cellular_component%cell#membrane#intrinsic to membrane%integral to membrane;;;
FOXB1		GO:0003700,#molecular_function%binding%nucleic acid binding%DNA binding%transcription factor activity; #molecular_function%transcription regulator activity%transcription factor activity;;;GO:0005634,#cellular_component%cell#intracellular#intracellular organelle%intracellular membrane-bound organelle%nucleus; #cellular_component%cell#intracellular#nucleus; #cellular_component%organelle%intracellul…
FOXK2	FOXK2	GO:0003700,#molecular_function%binding%nucleic acid binding%DNA binding%transcription factor activity; #molecular_function%transcription regulator activity%transcription factor activity;;;GO:0005249,#molecular_function%transporter activity%channel or pore class transporter activity%alpha-type channel activity%ion channel activity%cation channel activity%potassium channel activity%voltage-gated po…
FPGS	M98045	GO:0004326,#molecular_function%catalytic activity%ligase activity%ligase activity, forming carbon-nitrogen bonds%acid-amino acid ligase activity%tetrahydrofolylpolyglutamate synthase activity;;;GO:0005524,#molecular_function%binding%nucleotide binding%purine nucleotide binding%adenyl nucleotide binding%ATP binding;;;GO:0005739,#cellular_component%cell#intracellular#cytoplasm#mitochondrion; #cellu…
FRAP1	U88966	GO:0006508,#biological_process%cellular process%cellular physiological process%cellular metabolism%cellular catabolism%cellular macromolecule catabolism%cellular protein catabolism%proteolysis and peptidolysis; #biological_process%cellular process%cellular physiological process%cellular metabolism%cellular macromolecule metabolism%cellular protein metabolism%cellular protein catabolism%proteolysi…
FREM1
FREQ		GO:0005509,#molecular_function%binding%ion binding%cation binding%calcium ion binding; #molecular_function%binding%ion binding%metal ion binding%calcium ion binding;;;GO:0005794,#cellular_component%cell#intracellular#cytoplasm#Golgi apparatus; #cellular_component%cell#intracellular#intracellular organelle%intracellular membrane-bound organelle%Golgi apparatus; #cellular_component%organelle%intrac…
FRG2
FRMD3	BC037253	GO:0000287,#molecular_function%binding%ion binding%metal ion binding%magnesium ion binding;;;GO:0008152,#biological_process%physiological process%metabolism;;;GO:0016462,#molecular_function%catalytic activity%hydrolase activity%hydrolase activity, acting on acid anhydrides%hydrolase activity, acting on acid anhydrides, in phosphorus-containing anhydrides%pyrophosphatase activity;;;
FRMD4A	FRMD4A	GO:0005737,#cellular_component%cell#intracellular#cytoplasm;;;GO:0005856,#cellular_component%cell#intracellular#cytoskeleton; #cellular_component%cell#intracellular#intracellular organelle%intracellular non-membrane-bound organelle%cytoskeleton; #cellular_component%organelle%intracellular organelle%intracellular non-membrane-bound organelle%cytoskeleton; #cellular_component%organelle%non-membrane…
FRS2	BC021562	GO:0004872,#molecular_function%signal transducer activity%receptor activity;;;GO:0005068,#molecular_function%signal transducer activity%receptor signaling protein activity%transmembrane receptor protein tyrosine kinase signaling protein activity%transmembrane receptor protein tyrosine kinase adaptor protein activity;;;GO:0005158,#molecular_function%binding%receptor binding%insulin receptor bindin…
FSCN1		GO:0008283,#biological_process%cellular process%cellular physiological process%cell proliferation; #biological_process%physiological process%cellular physiological process%cell proliferation;;;GO:0015629,#cellular_component%cell#intracellular#cytoskeleton%actin cytoskeleton; #cellular_component%cell#intracellular#intracellular organelle%intracellular non-membrane-bound organelle%cytoskeleton%acti…
FSHR		GO:0004872,#molecular_function%signal transducer activity%receptor activity;;;GO:0004963,#molecular_function%signal transducer activity%receptor activity%transmembrane receptor activity%G-protein coupled receptor activity%rhodopsin-like receptor activity%protein-hormone receptor activity%follicle stimulating hormone receptor activity;;;GO:0005886,#cellular_component%cell#membrane%plasma membrane;…
FSTL4	FSTL4	GO:0005509,#molecular_function%binding%ion binding%cation binding%calcium ion binding; #molecular_function%binding%ion binding%metal ion binding%calcium ion binding;;;
FTL		GO:0005488,#molecular_function%binding;;;GO:0006826,#biological_process%cellular process%cellular physiological process%transport%ion transport%cation transport%di-, tri-valent inorganic cation transport%transition metal ion transport%iron ion transport; #biological_process%cellular process%cellular physiological process%transport%ion transport%cation transport%metal ion transport%transition meta…
FURIN		GO:0004276,#molecular_function%catalytic activity%hydrolase activity%peptidase activity%endopeptidase activity%serine-type endopeptidase activity%furin activity; #molecular_function%catalytic activity%hydrolase activity%peptidase activity%serine-type peptidase activity%serine-type endopeptidase activity%furin activity;;;GO:0004289,#molecular_function%catalytic activity%hydrolase activity%peptidas…
G6PC		GO:0004346,#molecular_function%catalytic activity%hydrolase activity%hydrolase activity, acting on ester bonds%phosphoric ester hydrolase activity%phosphoric monoester hydrolase activity%carbohydrate phosphatase activity%glucose-6-phosphatase activity;;;GO:0005783,#cellular_component%cell#intracellular#cytoplasm#endoplasmic reticulum; #cellular_component%cell#intracellular#intracellular organelle…
GAA		GO:0004553,#molecular_function%catalytic activity%hydrolase activity%hydrolase activity, acting on glycosyl bonds%hydrolase activity, hydrolyzing O-glycosyl compounds;;;GO:0004558,#molecular_function%catalytic activity%hydrolase activity%hydrolase activity, acting on glycosyl bonds%hydrolase activity, hydrolyzing O-glycosyl compounds%glucosidase activity%alpha-glucosidase activity;;;GO:0005764,#c…
GABARAP		GO:0005794,#cellular_component%cell#intracellular#cytoplasm#Golgi apparatus; #cellular_component%cell#intracellular#intracellular organelle%intracellular membrane-bound organelle%Golgi apparatus; #cellular_component%organelle%intracellular organelle%intracellular membrane-bound organelle%Golgi apparatus; #cellular_component%organelle%membrane-bound organelle%intracellular membrane-bound organelle…
GABRR1		GO:0004890,#molecular_function%signal transducer activity%receptor activity%transmembrane receptor activity%GABA receptor activity%GABA-A receptor activity;;;GO:0005216,#molecular_function%transporter activity%channel or pore class transporter activity%alpha-type channel activity%ion channel activity;;;GO:0005230,#molecular_function%transporter activity%channel or pore class transporter activity%…
GABRR2		GO:0004890,#molecular_function%signal transducer activity%receptor activity%transmembrane receptor activity%GABA receptor activity%GABA-A receptor activity;;;GO:0005216,#molecular_function%transporter activity%channel or pore class transporter activity%alpha-type channel activity%ion channel activity;;;GO:0005230,#molecular_function%transporter activity%channel or pore class transporter activity%…
GAL3ST3		GO:0000287,#molecular_function%binding%ion binding%metal ion binding%magnesium ion binding;;;GO:0001733,#molecular_function%catalytic activity%transferase activity%transferase activity, transferring sulfur-containing groups%sulfotransferase activity%galactose 3-O-sulfotransferase activity%galactosylceramide sulfotransferase activity;;;GO:0005794,#cellular_component%cell#intracellular#cytoplasm#Go…
GAL3ST4		GO:0001733,#molecular_function%catalytic activity%transferase activity%transferase activity, transferring sulfur-containing groups%sulfotransferase activity%galactose 3-O-sulfotransferase activity%galactosylceramide sulfotransferase activity;;;GO:0005624,#cellular_component%cell#cell fraction%membrane fraction;;;GO:0005794,#cellular_component%cell#intracellular#cytoplasm#Golgi apparatus; #cellula…
GALNT6		GO:0004653,#molecular_function%catalytic activity%transferase activity%transferase activity, transferring glycosyl groups%transferase activity, transferring hexosyl groups%acetylgalactosaminyltransferase activity%polypeptide N-acetylgalactosaminyltransferase activity; #molecular_function%catalytic activity%transferase activity%transferase activity, transferring glycosyl groups%UDP-glycosyltransfe…
GALNTL1	GALNTL1	GO:0004653,#molecular_function%catalytic activity%transferase activity%transferase activity, transferring glycosyl groups%transferase activity, transferring hexosyl groups%acetylgalactosaminyltransferase activity%polypeptide N-acetylgalactosaminyltransferase activity; #molecular_function%catalytic activity%transferase activity%transferase activity, transferring glycosyl groups%UDP-glycosyltransfe…
GALNTL4	GALNTL4	GO:0004653,#molecular_function%catalytic activity%transferase activity%transferase activity, transferring glycosyl groups%transferase activity, transferring hexosyl groups%acetylgalactosaminyltransferase activity%polypeptide N-acetylgalactosaminyltransferase activity; #molecular_function%catalytic activity%transferase activity%transferase activity, transferring glycosyl groups%UDP-glycosyltransfe…
GAPD	X53778	GO:0004365,#molecular_function%catalytic activity%oxidoreductase activity%oxidoreductase activity, acting on the aldehyde or oxo group of donors%oxidoreductase activity, acting on the aldehyde or oxo group of donors, NAD or NADP as acceptor%glyceraldehyde-3-phosphate dehydrogenase activity%glyceraldehyde-3-phosphate dehydrogenase (phosphorylating) activity;;;GO:0005737,#cellular_component%cell#in…
GAPDH
GAPDHS
GARNL3
GARNL4
GART		GO:0004637,#molecular_function%catalytic activity%ligase activity%ligase activity, forming carbon-nitrogen bonds%phosphoribosylamine-glycine ligase activity;;;GO:0004641,#molecular_function%catalytic activity%ligase activity%ligase activity, forming carbon-nitrogen bonds%cyclo-ligase activity%phosphoribosylformylglycinamidine cyclo-ligase activity;;;GO:0004644,#molecular_function%catalytic activi…
GAS7		GO:0003700,#molecular_function%binding%nucleic acid binding%DNA binding%transcription factor activity; #molecular_function%transcription regulator activity%transcription factor activity;;;GO:0007050,#biological_process%cellular process%cellular physiological process%cell cycle#regulation of cell cycle%cell cycle arrest; #biological_process%cellular process%cellular physiological process#regulatio…
GATA4		GO:0003700,#molecular_function%binding%nucleic acid binding%DNA binding%transcription factor activity; #molecular_function%transcription regulator activity%transcription factor activity;;;GO:0005634,#cellular_component%cell#intracellular#intracellular organelle%intracellular membrane-bound organelle%nucleus; #cellular_component%cell#intracellular#nucleus; #cellular_component%organelle%intracellul…
GBF1		GO:0005086,#molecular_function%enzyme regulator activity%GTPase regulator activity%small GTPase regulator activity%guanyl-nucleotide exchange factor activity%ARF guanyl-nucleotide exchange factor activity;;;GO:0005794,#cellular_component%cell#intracellular#cytoplasm#Golgi apparatus; #cellular_component%cell#intracellular#intracellular organelle%intracellular membrane-bound organelle%Golgi apparat…
GBGT1	GBGT1	GO:0005975,#biological_process%physiological process%metabolism%macromolecule metabolism%carbohydrate metabolism; #biological_process%physiological process%metabolism%primary metabolism%carbohydrate metabolism;;;GO:0009247,#biological_process%cellular process%cellular physiological process%cellular metabolism%cellular lipid metabolism%lipid biosynthesis%membrane lipid biosynthesis%glycolipid bios…
GBL
GBP3
GCLM		GO:0004357,#molecular_function%catalytic activity%ligase activity%ligase activity, forming carbon-nitrogen bonds%acid-amino acid ligase activity%glutamate-cysteine ligase activity;;;GO:0006534,#biological_process%cellular process%cellular physiological process%cellular metabolism%amine metabolism%amino acid metabolism%serine family amino acid metabolism%cysteine metabolism; #biological_process%ce…
GDF7		GO:0005125,#molecular_function%binding%receptor binding%cytokine activity; #molecular_function%signal transducer activity%receptor binding%cytokine activity;;;GO:0008083,#molecular_function%binding%receptor binding%growth factor activity; #molecular_function%signal transducer activity%receptor binding%growth factor activity;;;GO:0040007,#biological_process%development%growth;;;
GDF9		GO:0005125,#molecular_function%binding%receptor binding%cytokine activity; #molecular_function%signal transducer activity%receptor binding%cytokine activity;;;GO:0005576,#cellular_component%extracellular region;;;GO:0007179,#biological_process%cellular process%cell communication%signal transduction%cell surface receptor linked signal transduction%enzyme linked receptor protein signaling pathway%t…
GDPD5
GEMIN7		GO:0000387,#biological_process%cellular process%cellular physiological process%cellular metabolism%nucleobase, nucleoside, nucleotide and nucleic acid metabolism%RNA metabolism%mRNA metabolism%mRNA processing%nuclear mRNA splicing, via spliceosome#spliceosomal snRNP biogenesis; #biological_process%cellular process%cellular physiological process%cellular metabolism%nucleobase, nucleoside, nucleoti…
GFER	GFER	GO:0005554,#molecular_function%molecular_function unknown;;;GO:0007283,#biological_process%development%reproduction%sexual reproduction%gametogenesis%male gamete generation%spermatogenesis;;;GO:0008283,#biological_process%cellular process%cellular physiological process%cell proliferation; #biological_process%physiological process%cellular physiological process%cell proliferation;;;GO:0008372,#cel…
GFOD1	GFOD1	GO:0006118,#biological_process%cellular process%cellular physiological process%cellular metabolism%generation of precursor metabolites and energy%electron transport; #biological_process%physiological process%cellular physiological process%cellular metabolism%generation of precursor metabolites and energy%electron transport; #biological_process%physiological process%metabolism%cellular metabolism%…
GGA1		GO:0006886,#biological_process%cellular process%cellular physiological process%transport%intracellular transport%intracellular protein transport; #biological_process%cellular process%cellular physiological process%transport%protein transport%intracellular protein transport; #biological_process%physiological process%cellular physiological process%transport%intracellular transport%intracellular pro…
GGT2		GO:0003840,#molecular_function%catalytic activity%transferase activity%transferase activity, transferring acyl groups%transferase activity, transferring amino-acyl groups%gamma-glutamyltransferase activity;;;GO:0006750,#biological_process%cellular process%cellular physiological process%cellular metabolism%cellular biosynthesis%cofactor biosynthesis%coenzyme biosynthesis%glutathione biosynthesis; …
GGTL4	GGTL4	GO:0003840,#molecular_function%catalytic activity%transferase activity%transferase activity, transferring acyl groups%transferase activity, transferring amino-acyl groups%gamma-glutamyltransferase activity;;;GO:0006750,#biological_process%cellular process%cellular physiological process%cellular metabolism%cellular biosynthesis%cofactor biosynthesis%coenzyme biosynthesis%glutathione biosynthesis; …
GH1		GO:0005179,#molecular_function%binding%receptor binding%hormone activity; #molecular_function%signal transducer activity%receptor binding%hormone activity;;;GO:0005576,#cellular_component%extracellular region;;;
GHRH		GO:0005179,#molecular_function%binding%receptor binding%hormone activity; #molecular_function%signal transducer activity%receptor binding%hormone activity;;;GO:0005576,#cellular_component%extracellular region;;;GO:0007165,#biological_process%cellular process%cell communication%signal transduction;;;GO:0007188,#biological_process%cellular process%cell communication%signal transduction%cell surface…
GHRHR	GHRHR	GO:0004872,#molecular_function%signal transducer activity%receptor activity;;;GO:0004930,#molecular_function%signal transducer activity%receptor activity%transmembrane receptor activity%G-protein coupled receptor activity;;;GO:0007186,#biological_process%cellular process%cell communication%signal transduction%cell surface receptor linked signal transduction%G-protein coupled receptor protein sign…
GLB1	M27508	GO:0004565,#molecular_function%catalytic activity%hydrolase activity%hydrolase activity, acting on glycosyl bonds%hydrolase activity, hydrolyzing O-glycosyl compounds%galactosidase activity%beta-galactosidase activity;;;GO:0005764,#cellular_component%cell#intracellular#cytoplasm#vacuole%lytic vacuole%lysosome; #cellular_component%cell#intracellular#intracellular organelle%intracellular membrane-b…
GLE1L		GO:0005643,#cellular_component%cell#intracellular#intracellular organelle%intracellular membrane-bound organelle%nucleus#nuclear membrane#nuclear pore; #cellular_component%cell#intracellular#nucleus#nuclear membrane#nuclear pore; #cellular_component%cell#membrane%endomembrane system#nuclear membrane#nuclear pore; #cellular_component%cell#membrane#intrinsic to membrane%integral to membrane%pore co…
GLI3		GO:0003676,#molecular_function%binding%nucleic acid binding;;;GO:0005634,#cellular_component%cell#intracellular#intracellular organelle%intracellular membrane-bound organelle%nucleus; #cellular_component%cell#intracellular#nucleus; #cellular_component%organelle%intracellular organelle%intracellular membrane-bound organelle%nucleus; #cellular_component%organelle%membrane-bound organelle%intracellu…
GLIS1		GO:0000122,#biological_process%cellular process%cellular physiological process%cellular metabolism%nucleobase, nucleoside, nucleotide and nucleic acid metabolism#regulation of nucleobase, nucleoside, nucleotide and nucleic acid metabolism%negative regulation of nucleobase, nucleoside, nucleotide and nucleic acid metabolism%negative regulation of transcription%negative regulation of transcription,…
GLIS2		GO:0003676,#molecular_function%binding%nucleic acid binding;;;GO:0005634,#cellular_component%cell#intracellular#intracellular organelle%intracellular membrane-bound organelle%nucleus; #cellular_component%cell#intracellular#nucleus; #cellular_component%organelle%intracellular organelle%intracellular membrane-bound organelle%nucleus; #cellular_component%organelle%membrane-bound organelle%intracellu…
GLT6D1	AY336054	GO:0005975,#biological_process%physiological process%metabolism%macromolecule metabolism%carbohydrate metabolism; #biological_process%physiological process%metabolism%primary metabolism%carbohydrate metabolism;;;GO:0016020,#cellular_component%cell#membrane;;;GO:0016740,#molecular_function%catalytic activity%transferase activity;;;GO:0016758,#molecular_function%catalytic activity%transferase activ…
GLTSCR2		GO:0000004,#biological_process%biological_process unknown;;;GO:0005554,#molecular_function%molecular_function unknown;;;GO:0005634,#cellular_component%cell#intracellular#intracellular organelle%intracellular membrane-bound organelle%nucleus; #cellular_component%cell#intracellular#nucleus; #cellular_component%organelle%intracellular organelle%intracellular membrane-bound organelle%nucleus; #cellul…
GNA12	GNA12	GO:0003924,#molecular_function%catalytic activity%hydrolase activity%hydrolase activity, acting on acid anhydrides%hydrolase activity, acting on acid anhydrides, in phosphorus-containing anhydrides%pyrophosphatase activity%nucleoside-triphosphatase activity%GTPase activity;;;GO:0004871,#molecular_function%signal transducer activity;;;GO:0005515,#molecular_function%binding%protein binding;;;GO:000…
GNAI2	GNAI2	GO:0004871,#molecular_function%signal transducer activity;;;GO:0005525,#molecular_function%binding%nucleotide binding%purine nucleotide binding%guanyl nucleotide binding%GTP binding;;;GO:0007165,#biological_process%cellular process%cell communication%signal transduction;;;GO:0007186,#biological_process%cellular process%cell communication%signal transduction%cell surface receptor linked signal tra…
GNAT1		GO:0003924,#molecular_function%catalytic activity%hydrolase activity%hydrolase activity, acting on acid anhydrides%hydrolase activity, acting on acid anhydrides, in phosphorus-containing anhydrides%pyrophosphatase activity%nucleoside-triphosphatase activity%GTPase activity;;;GO:0004871,#molecular_function%signal transducer activity;;;GO:0005525,#molecular_function%binding%nucleotide binding%purin…
GNB1		GO:0004871,#molecular_function%signal transducer activity;;;GO:0005834,#cellular_component%cell#membrane#extrinsic to membrane%extrinsic to plasma membrane%heterotrimeric G-protein complex; #cellular_component%cell#membrane%plasma membrane#extrinsic to plasma membrane%heterotrimeric G-protein complex; #cellular_component%protein complex%heterotrimeric G-protein complex;;;GO:0007165,#biological_pr…
GNB1L;	GNB1L	GO:0005554,#molecular_function%molecular_function unknown;;;GO:0007186,#biological_process%cellular process%cell communication%signal transduction%cell surface receptor linked signal transduction%G-protein coupled receptor protein signaling pathway;;;GO:0007242,#biological_process%cellular process%cell communication%signal transduction%intracellular signaling cascade;;;GO:0009898,#cellular_compon…
GNL2		GO:0000004,#biological_process%biological_process unknown;;;GO:0003924,#molecular_function%catalytic activity%hydrolase activity%hydrolase activity, acting on acid anhydrides%hydrolase activity, acting on acid anhydrides, in phosphorus-containing anhydrides%pyrophosphatase activity%nucleoside-triphosphatase activity%GTPase activity;;;GO:0005525,#molecular_function%binding%nucleotide binding%purin…
GNRH1		GO:0005183,#molecular_function%binding%receptor binding%hormone activity%luteinizing hormone-releasing factor activity; #molecular_function%signal transducer activity%receptor binding%hormone activity%luteinizing hormone-releasing factor activity;;;GO:0005576,#cellular_component%extracellular region;;;GO:0005625,#cellular_component%cell#cell fraction%soluble fraction;;;GO:0007165,#biological_proc…
GP1BB		GO:0004888,#molecular_function%signal transducer activity%receptor activity%transmembrane receptor activity;;;GO:0005515,#molecular_function%binding%protein binding;;;GO:0005887,#cellular_component%cell#membrane#intrinsic to membrane%integral to membrane%integral to plasma membrane; #cellular_component%cell#membrane#intrinsic to membrane%intrinsic to plasma membrane%integral to plasma membrane; #…
GP6	GP6	GO:0004872,#molecular_function%signal transducer activity%receptor activity;;;GO:0005518,#molecular_function%binding%protein binding%collagen binding;;;GO:0016021,#cellular_component%cell#membrane#intrinsic to membrane%integral to membrane;;;GO:0030168,#biological_process%physiological process%coagulation%blood coagulation#platelet activation; #biological_process%physiological process%organismal …
GP9		GO:0005515,#molecular_function%binding%protein binding;;;GO:0005886,#cellular_component%cell#membrane%plasma membrane;;;GO:0005887,#cellular_component%cell#membrane#intrinsic to membrane%integral to membrane%integral to plasma membrane; #cellular_component%cell#membrane#intrinsic to membrane%intrinsic to plasma membrane%integral to plasma membrane; #cellular_component%cell#membrane%plasma membran…
GPC2		GO:0005578,#cellular_component%extracellular matrix%extracellular matrix (sensu Metazoa); #cellular_component%extracellular region#extracellular matrix (sensu Metazoa);;;GO:0016020,#cellular_component%cell#membrane;;;
GPC5		GO:0005578,#cellular_component%extracellular matrix%extracellular matrix (sensu Metazoa); #cellular_component%extracellular region#extracellular matrix (sensu Metazoa);;;GO:0005887,#cellular_component%cell#membrane#intrinsic to membrane%integral to membrane%integral to plasma membrane; #cellular_component%cell#membrane#intrinsic to membrane%intrinsic to plasma membrane%integral to plasma membrane…
GPC6		GO:0005578,#cellular_component%extracellular matrix%extracellular matrix (sensu Metazoa); #cellular_component%extracellular region#extracellular matrix (sensu Metazoa);;;GO:0005887,#cellular_component%cell#membrane#intrinsic to membrane%integral to membrane%integral to plasma membrane; #cellular_component%cell#membrane#intrinsic to membrane%intrinsic to plasma membrane%integral to plasma membrane…
GPD1		GO:0004367,#molecular_function%catalytic activity%oxidoreductase activity%oxidoreductase activity, acting on CH-OH group of donors%oxidoreductase activity, acting on the CH-OH group of donors, NAD or NADP as acceptor%glycerol-3-phosphate dehydrogenase (NAD+) activity;;;GO:0005737,#cellular_component%cell#intracellular#cytoplasm;;;GO:0005975,#biological_process%physiological process%metabolism%mac…
GPR107	GPR107	GO:0004872,#molecular_function%signal transducer activity%receptor activity;;;GO:0016021,#cellular_component%cell#membrane#intrinsic to membrane%integral to membrane;;;
GPR124		GO:0004872,#molecular_function%signal transducer activity%receptor activity;;;GO:0004930,#molecular_function%signal transducer activity%receptor activity%transmembrane receptor activity%G-protein coupled receptor activity;;;GO:0007165,#biological_process%cellular process%cell communication%signal transduction;;;GO:0007218,#biological_process%cellular process%cell communication%signal transduction…
GPR132		GO:0001584,#molecular_function%signal transducer activity%receptor activity%transmembrane receptor activity%G-protein coupled receptor activity%rhodopsin-like receptor activity;;;GO:0004872,#molecular_function%signal transducer activity%receptor activity;;;GO:0007165,#biological_process%cellular process%cell communication%signal transduction;;;GO:0007186,#biological_process%cellular process%cell …
GPR175	GPR175	GO:0004872,#molecular_function%signal transducer activity%receptor activity;;;GO:0004930,#molecular_function%signal transducer activity%receptor activity%transmembrane receptor activity%G-protein coupled receptor activity;;;GO:0006629,#biological_process%physiological process%metabolism%primary metabolism%lipid metabolism;;;GO:0007568,#biological_process%development%aging; #biological_process%phy…
GPR20		GO:0001584,#molecular_function%signal transducer activity%receptor activity%transmembrane receptor activity%G-protein coupled receptor activity%rhodopsin-like receptor activity;;;GO:0004872,#molecular_function%signal transducer activity%receptor activity;;;GO:0005887,#cellular_component%cell#membrane#intrinsic to membrane%integral to membrane%integral to plasma membrane; #cellular_component%cell#…
GPR26		GO:0001584,#molecular_function%signal transducer activity%receptor activity%transmembrane receptor activity%G-protein coupled receptor activity%rhodopsin-like receptor activity;;;GO:0004872,#molecular_function%signal transducer activity%receptor activity;;;GO:0007165,#biological_process%cellular process%cell communication%signal transduction;;;GO:0007186,#biological_process%cellular process%cell …
GPR35	GPR35	GO:0001584,#molecular_function%signal transducer activity%receptor activity%transmembrane receptor activity%G-protein coupled receptor activity%rhodopsin-like receptor activity;;;GO:0004872,#molecular_function%signal transducer activity%receptor activity;;;GO:0007186,#biological_process%cellular process%cell communication%signal transduction%cell surface receptor linked signal transduction%G-prot…
GPR51		GO:0004872,#molecular_function%signal transducer activity%receptor activity;;;GO:0004965,#molecular_function%signal transducer activity%receptor activity%transmembrane receptor activity%G-protein coupled receptor activity%metabotropic glutamate, GABA-B-like receptor activity%GABA-B receptor activity; #molecular_function%signal transducer activity%receptor activity%transmembrane receptor activity%…
GPR78		GO:0001584,#molecular_function%signal transducer activity%receptor activity%transmembrane receptor activity%G-protein coupled receptor activity%rhodopsin-like receptor activity;;;GO:0004872,#molecular_function%signal transducer activity%receptor activity;;;GO:0007165,#biological_process%cellular process%cell communication%signal transduction;;;GO:0007186,#biological_process%cellular process%cell …
GPR84		GO:0000004,#biological_process%biological_process unknown;;;GO:0001584,#molecular_function%signal transducer activity%receptor activity%transmembrane receptor activity%G-protein coupled receptor activity%rhodopsin-like receptor activity;;;GO:0004872,#molecular_function%signal transducer activity%receptor activity;;;GO:0007186,#biological_process%cellular process%cell communication%signal transduc…
GPRC5B	GPRC5B	GO:0004872,#molecular_function%signal transducer activity%receptor activity;;;GO:0005118,#molecular_function%binding%receptor binding%sevenless binding; #molecular_function%signal transducer activity%receptor binding%sevenless binding;;;GO:0007165,#biological_process%cellular process%cell communication%signal transduction;;;GO:0007186,#biological_process%cellular process%cell communication%signal…
GPS2;	GPS2	GO:0000188,#biological_process%cellular process%cell communication%signal transduction%intracellular signaling cascade%protein kinase cascade%MAPKKK cascade#inactivation of MAPK;;;GO:0005095,#molecular_function%enzyme regulator activity%enzyme inhibitor activity%GTPase inhibitor activity; #molecular_function%enzyme regulator activity%GTPase regulator activity%GTPase inhibitor activity;;;GO:000704…
GRIA3		GO:0003824,#molecular_function%catalytic activity;;;GO:0004872,#molecular_function%signal transducer activity%receptor activity;;;
GRID1	GRID1	GO:0004872,#molecular_function%signal transducer activity%receptor activity;;;GO:0004970,#molecular_function%signal transducer activity%receptor activity%transmembrane receptor activity%glutamate receptor activity%ionotropic glutamate receptor activity;;;GO:0005215,#molecular_function%transporter activity;;;GO:0005216,#molecular_function%transporter activity%channel or pore class transporter acti…
GRIK3	GRIK3	GO:0004872,#molecular_function%signal transducer activity%receptor activity;;;GO:0004970,#molecular_function%signal transducer activity%receptor activity%transmembrane receptor activity%glutamate receptor activity%ionotropic glutamate receptor activity;;;GO:0005215,#molecular_function%transporter activity;;;GO:0005216,#molecular_function%transporter activity%channel or pore class transporter acti…
GRIK4		GO:0004872,#molecular_function%signal transducer activity%receptor activity;;;GO:0005215,#molecular_function%transporter activity;;;GO:0005216,#molecular_function%transporter activity%channel or pore class transporter activity%alpha-type channel activity%ion channel activity;;;GO:0005234,#molecular_function%transporter activity%channel or pore class transporter activity%alpha-type channel activit…
GRIN2C	GRIN2C	GO:0000287,#molecular_function%binding%ion binding%metal ion binding%magnesium ion binding;;;GO:0004872,#molecular_function%signal transducer activity%receptor activity;;;GO:0004972,#molecular_function%signal transducer activity%receptor activity%transmembrane receptor activity%glutamate receptor activity%ionotropic glutamate receptor activity%N-methyl-D-aspartate selective glutamate receptor act…
GRIN3A		GO:0000287,#molecular_function%binding%ion binding%metal ion binding%magnesium ion binding;;;GO:0003677,#molecular_function%binding%nucleic acid binding%DNA binding;;;GO:0004872,#molecular_function%signal transducer activity%receptor activity;;;GO:0004970,#molecular_function%signal transducer activity%receptor activity%transmembrane receptor activity%glutamate receptor activity%ionotropic glutama…
GRIN3B		GO:0000287,#molecular_function%binding%ion binding%metal ion binding%magnesium ion binding;;;GO:0004872,#molecular_function%signal transducer activity%receptor activity;;;GO:0004970,#molecular_function%signal transducer activity%receptor activity%transmembrane receptor activity%glutamate receptor activity%ionotropic glutamate receptor activity;;;GO:0005215,#molecular_function%transporter activity…
GRK4		GO:0004703,#molecular_function%catalytic activity%transferase activity%transferase activity, transferring phosphorus-containing groups%kinase activity%protein kinase activity%protein serine/threonine kinase activity%G-protein coupled receptor kinase activity; #molecular_function%catalytic activity%transferase activity%transferase activity, transferring phosphorus-containing groups%phosphotransfer…
GRM4	GRM4	GO:0004872,#molecular_function%signal transducer activity%receptor activity;;;GO:0005887,#cellular_component%cell#membrane#intrinsic to membrane%integral to membrane%integral to plasma membrane; #cellular_component%cell#membrane#intrinsic to membrane%intrinsic to plasma membrane%integral to plasma membrane; #cellular_component%cell#membrane%plasma membrane#intrinsic to plasma membrane%integral to…
GRM6		GO:0003700,#molecular_function%binding%nucleic acid binding%DNA binding%transcription factor activity; #molecular_function%transcription regulator activity%transcription factor activity;;;GO:0004965,#molecular_function%signal transducer activity%receptor activity%transmembrane receptor activity%G-protein coupled receptor activity%metabotropic glutamate, GABA-B-like receptor activity%GABA-B recept…
GRPEL2		GO:0000774,#molecular_function%binding%nucleotide binding%purine nucleotide binding%adenyl nucleotide binding%adenyl-nucleotide exchange factor activity;;;GO:0005739,#cellular_component%cell#intracellular#cytoplasm#mitochondrion; #cellular_component%cell#intracellular#intracellular organelle%intracellular membrane-bound organelle%mitochondrion; #cellular_component%organelle%intracellular organell…
GSH1		GO:0003700,#molecular_function%binding%nucleic acid binding%DNA binding%transcription factor activity; #molecular_function%transcription regulator activity%transcription factor activity;;;GO:0005634,#cellular_component%cell#intracellular#intracellular organelle%intracellular membrane-bound organelle%nucleus; #cellular_component%cell#intracellular#nucleus; #cellular_component%organelle%intracellul…
GSK3A	GSK3A	GO:0004674,#molecular_function%catalytic activity%transferase activity%transferase activity, transferring phosphorus-containing groups%kinase activity%protein kinase activity%protein serine/threonine kinase activity; #molecular_function%catalytic activity%transferase activity%transferase activity, transferring phosphorus-containing groups%phosphotransferase activity, alcohol group as acceptor%pro…
GSK3B		GO:0004696,#molecular_function%catalytic activity%transferase activity%transferase activity, transferring phosphorus-containing groups%kinase activity%protein kinase activity%protein serine/threonine kinase activity%glycogen synthase kinase 3 activity; #molecular_function%catalytic activity%transferase activity%transferase activity, transferring phosphorus-containing groups%phosphotransferase act…
GSTK1		GO:0015035,#molecular_function%catalytic activity%oxidoreductase activity%disulfide oxidoreductase activity%protein disulfide oxidoreductase activity;;;GO:0030288,#cellular_component%cell#external encapsulating structure%cell envelope#periplasmic space (sensu Gram-negative Bacteria); #cellular_component%cell#periplasmic space%periplasmic space (sensu Gram-negative Bacteria);;;
GSTP1		GO:0004364,#molecular_function%catalytic activity%transferase activity%transferase activity, transferring alkyl or aryl (other than methyl) groups%glutathione transferase activity;;;GO:0007417,#biological_process%development%morphogenesis%organogenesis%neurogenesis#central nervous system development; #biological_process%development%organ development#organogenesis%neurogenesis#central nervous syst…
GTF2H2	GTF2H2	GO:0003700,#molecular_function%binding%nucleic acid binding%DNA binding%transcription factor activity; #molecular_function%transcription regulator activity%transcription factor activity;;;GO:0005634,#cellular_component%cell#intracellular#intracellular organelle%intracellular membrane-bound organelle%nucleus; #cellular_component%cell#intracellular#nucleus; #cellular_component%organelle%intracellul…
GTF2H4		GO:0003700,#molecular_function%binding%nucleic acid binding%DNA binding%transcription factor activity; #molecular_function%transcription regulator activity%transcription factor activity;;;GO:0005634,#cellular_component%cell#intracellular#intracellular organelle%intracellular membrane-bound organelle%nucleus; #cellular_component%cell#intracellular#nucleus; #cellular_component%organelle%intracellul…
GTF2IRD1		GO:0003705,#molecular_function%binding%nucleic acid binding%DNA binding%transcription factor activity%RNA polymerase II transcription factor activity, enhancer binding; #molecular_function%transcription regulator activity%RNA polymerase II transcription factor activity%RNA polymerase II transcription factor activity, enhancer binding; #molecular_function%transcription regulator activity%transcrip…
GTF3C1		GO:0000127,#cellular_component%cell#intracellular#intracellular organelle%intracellular membrane-bound organelle%nucleus#nucleoplasm#transcription factor complex%transcription factor TFIIIC complex; #cellular_component%cell#intracellular#nucleus#nucleoplasm#transcription factor complex%transcription factor TFIIIC complex; #cellular_component%organelle%intracellular organelle%intracellular membran…
GUCA1A		GO:0005509,#molecular_function%binding%ion binding%cation binding%calcium ion binding; #molecular_function%binding%ion binding%metal ion binding%calcium ion binding;;;GO:0007165,#biological_process%cellular process%cell communication%signal transduction;;;GO:0007600,#biological_process%physiological process%organismal physiological process%neurophysiological process%sensory perception; #biologica…
GUCA1B		GO:0005509,#molecular_function%binding%ion binding%cation binding%calcium ion binding; #molecular_function%binding%ion binding%metal ion binding%calcium ion binding;;;GO:0007168,#biological_process%cellular process%cell communication%signal transduction%cell surface receptor linked signal transduction%enzyme linked receptor protein signaling pathway%receptor guanylyl cyclase signaling pathway;;;G…
GYS1	GYS1	GO:0004373,#molecular_function%catalytic activity%transferase activity%transferase activity, transferring glycosyl groups%transferase activity, transferring hexosyl groups%glucosyltransferase activity%UDP-glucosyltransferase activity%glycogen (starch) synthase activity; #molecular_function%catalytic activity%transferase activity%transferase activity, transferring glycosyl groups%UDP-glycosyltrans…
H2AFX		GO:0000786,#cellular_component%cell#intracellular#chromosome#chromatin#nucleosome; #cellular_component%cell#intracellular#intracellular organelle%intracellular non-membrane-bound organelle%chromosome#chromatin#nucleosome; #cellular_component%organelle%intracellular organelle%intracellular non-membrane-bound organelle%chromosome#chromatin#nucleosome; #cellular_component%organelle%non-membrane-boun…
H2AFY2
HA-1
HAPLN3		GO:0005540,#molecular_function%binding%carbohydrate binding%polysaccharide binding%glycosaminoglycan binding%hyaluronic acid binding; #molecular_function%binding%pattern binding%polysaccharide binding%glycosaminoglycan binding%hyaluronic acid binding;;;GO:0005578,#cellular_component%extracellular matrix%extracellular matrix (sensu Metazoa); #cellular_component%extracellular region#extracellular m…
HAS3		GO:0005887,#cellular_component%cell#membrane#intrinsic to membrane%integral to membrane%integral to plasma membrane; #cellular_component%cell#membrane#intrinsic to membrane%intrinsic to plasma membrane%integral to plasma membrane; #cellular_component%cell#membrane%plasma membrane#intrinsic to plasma membrane%integral to plasma membrane;;;GO:0005975,#biological_process%physiological process%metabo…
HBA1;4835,HBZ;4824,HBA2;	HBA2	GO:0005833,#cellular_component%cell#intracellular#cytoplasm#cytosol#hemoglobin complex; #cellular_component%protein complex%hemoglobin complex;;;GO:0006810,#biological_process%cellular process%cellular physiological process%transport; #biological_process%physiological process%cellular physiological process%transport; #biological_process%physiological process%localization#establishment of localiza…
HBM		GO:0005833,#cellular_component%cell#intracellular#cytoplasm#cytosol#hemoglobin complex; #cellular_component%protein complex%hemoglobin complex;;;GO:0006810,#biological_process%cellular process%cellular physiological process%transport; #biological_process%physiological process%cellular physiological process%transport; #biological_process%physiological process%localization#establishment of localiza…
HBQ1		GO:0005344,#molecular_function%transporter activity%oxygen transporter activity;;;GO:0005833,#cellular_component%cell#intracellular#cytoplasm#cytosol#hemoglobin complex; #cellular_component%protein complex%hemoglobin complex;;;GO:0006810,#biological_process%cellular process%cellular physiological process%transport; #biological_process%physiological process%cellular physiological process%transport…
HBZ		GO:0005833,#cellular_component%cell#intracellular#cytoplasm#cytosol#hemoglobin complex; #cellular_component%protein complex%hemoglobin complex;;;GO:0006810,#biological_process%cellular process%cellular physiological process%transport; #biological_process%physiological process%cellular physiological process%transport; #biological_process%physiological process%localization#establishment of localiza…
HCFC1R1
HCG9		GO:0000004,#biological_process%biological_process unknown;;;GO:0005554,#molecular_function%molecular_function unknown;;;GO:0008372,#cellular_component%cellular_component unknown;;;
HDAC1		GO:0000118,#cellular_component%cell#intracellular#intracellular organelle%intracellular membrane-bound organelle%nucleus#nucleoplasm#transcription factor complex%histone deacetylase complex; #cellular_component%cell#intracellular#nucleus#nucleoplasm#transcription factor complex%histone deacetylase complex; #cellular_component%organelle%intracellular organelle%intracellular membrane-bound organell…
HDAC3	HDAC3	GO:0000074,#biological_process%cellular process%cellular physiological process%cell cycle#regulation of cell cycle; #biological_process%cellular process%cellular physiological process#regulation of cellular physiological process%regulation of cell cycle; #biological_process%cellular process#regulation of cellular process%regulation of cellular physiological process%regulation of cell cycle; #biol…
HDAC5		GO:0005634,#cellular_component%cell#intracellular#intracellular organelle%intracellular membrane-bound organelle%nucleus; #cellular_component%cell#intracellular#nucleus; #cellular_component%organelle%intracellular organelle%intracellular membrane-bound organelle%nucleus; #cellular_component%organelle%membrane-bound organelle%intracellular membrane-bound organelle%nucleus;;;GO:0006355,#biological_…
HDLBP	HDLBP	GO:0003723,#molecular_function%binding%nucleic acid binding%RNA binding;;;GO:0005319,#molecular_function%transporter activity%lipid transporter activity;;;GO:0005634,#cellular_component%cell#intracellular#intracellular organelle%intracellular membrane-bound organelle%nucleus; #cellular_component%cell#intracellular#nucleus; #cellular_component%organelle%intracellular organelle%intracellular membra…
HECW2
HES2		GO:0003677,#molecular_function%binding%nucleic acid binding%DNA binding;;;GO:0005634,#cellular_component%cell#intracellular#intracellular organelle%intracellular membrane-bound organelle%nucleus; #cellular_component%cell#intracellular#nucleus; #cellular_component%organelle%intracellular organelle%intracellular membrane-bound organelle%nucleus; #cellular_component%organelle%membrane-bound organell…
HES7		GO:0003677,#molecular_function%binding%nucleic acid binding%DNA binding;;;GO:0005634,#cellular_component%cell#intracellular#intracellular organelle%intracellular membrane-bound organelle%nucleus; #cellular_component%cell#intracellular#nucleus; #cellular_component%organelle%intracellular organelle%intracellular membrane-bound organelle%nucleus; #cellular_component%organelle%membrane-bound organell…
HEXA		GO:0004563,#molecular_function%catalytic activity%hydrolase activity%hydrolase activity, acting on glycosyl bonds%hydrolase activity, hydrolyzing O-glycosyl compounds%hexosaminidase activity%beta-N-acetylhexosaminidase activity;;;GO:0005764,#cellular_component%cell#intracellular#cytoplasm#vacuole%lytic vacuole%lysosome; #cellular_component%cell#intracellular#intracellular organelle%intracellular …
HEXIM2
HG17.KGXREF.GENESYMBOL	hg17.kgXref.geneSymbol
HGD	HGD	GO:0004411,#molecular_function%catalytic activity%oxidoreductase activity%dioxygenase activity%oxidoreductase activity, acting on single donors with incorporation of molecular oxygen, incorporation of two atoms of oxygen%homogentisate 1,2-dioxygenase activity; #molecular_function%catalytic activity%oxidoreductase activity%oxidoreductase activity, acting on single donors with incorporation of mole…
HH114
HHAT
HIG2		GO:0005554,#molecular_function%molecular_function unknown;;;GO:0006950,#biological_process%physiological process%response to stimulus%response to stress;;;GO:0008372,#cellular_component%cellular_component unknown;;;GO:0016021,#cellular_component%cell#membrane#intrinsic to membrane%integral to membrane;;;
HILS1		GO:0000786,#cellular_component%cell#intracellular#chromosome#chromatin#nucleosome; #cellular_component%cell#intracellular#intracellular organelle%intracellular non-membrane-bound organelle%chromosome#chromatin#nucleosome; #cellular_component%organelle%intracellular organelle%intracellular non-membrane-bound organelle%chromosome#chromatin#nucleosome; #cellular_component%organelle%non-membrane-boun…
HIPK1		GO:0004672,#molecular_function%catalytic activity%transferase activity%transferase activity, transferring phosphorus-containing groups%kinase activity%protein kinase activity; #molecular_function%catalytic activity%transferase activity%transferase activity, transferring phosphorus-containing groups%phosphotransferase activity, alcohol group as acceptor%protein kinase activity;;;GO:0005524,#molecu…
HIPK4	HIPK4	GO:0004674,#molecular_function%catalytic activity%transferase activity%transferase activity, transferring phosphorus-containing groups%kinase activity%protein kinase activity%protein serine/threonine kinase activity; #molecular_function%catalytic activity%transferase activity%transferase activity, transferring phosphorus-containing groups%phosphotransferase activity, alcohol group as acceptor%pro…
HIRA		GO:0005634,#cellular_component%cell#intracellular#intracellular organelle%intracellular membrane-bound organelle%nucleus; #cellular_component%cell#intracellular#nucleus; #cellular_component%organelle%intracellular organelle%intracellular membrane-bound organelle%nucleus; #cellular_component%organelle%membrane-bound organelle%intracellular membrane-bound organelle%nucleus;;;GO:0006355,#biological_…
HIS1		GO:0000122,#biological_process%cellular process%cellular physiological process%cellular metabolism%nucleobase, nucleoside, nucleotide and nucleic acid metabolism#regulation of nucleobase, nucleoside, nucleotide and nucleic acid metabolism%negative regulation of nucleobase, nucleoside, nucleotide and nucleic acid metabolism%negative regulation of transcription%negative regulation of transcription,…
HIVEP1		GO:0003677,#molecular_function%binding%nucleic acid binding%DNA binding;;;GO:0005634,#cellular_component%cell#intracellular#intracellular organelle%intracellular membrane-bound organelle%nucleus; #cellular_component%cell#intracellular#nucleus; #cellular_component%organelle%intracellular organelle%intracellular membrane-bound organelle%nucleus; #cellular_component%organelle%membrane-bound organell…
HIVEP3	HIVEP3	GO:0003700,#molecular_function%binding%nucleic acid binding%DNA binding%transcription factor activity; #molecular_function%transcription regulator activity%transcription factor activity;;;GO:0005634,#cellular_component%cell#intracellular#intracellular organelle%intracellular membrane-bound organelle%nucleus; #cellular_component%cell#intracellular#nucleus; #cellular_component%organelle%intracellul…
HK2	HK2	GO:0000074,#biological_process%cellular process%cellular physiological process%cell cycle#regulation of cell cycle; #biological_process%cellular process%cellular physiological process#regulation of cellular physiological process%regulation of cell cycle; #biological_process%cellular process#regulation of cellular process%regulation of cellular physiological process%regulation of cell cycle; #biol…
HLA-A
HLXB9		GO:0003700,#molecular_function%binding%nucleic acid binding%DNA binding%transcription factor activity; #molecular_function%transcription regulator activity%transcription factor activity;;;GO:0003702,#molecular_function%transcription regulator activity%RNA polymerase II transcription factor activity;;;GO:0005634,#cellular_component%cell#intracellular#intracellular organelle%intracellular membrane-…
HMBS		GO:0004418,#molecular_function%catalytic activity%transferase activity%transferase activity, transferring alkyl or aryl (other than methyl) groups%hydroxymethylbilane synthase activity;;;GO:0006783,#biological_process%cellular process%cellular physiological process%cellular metabolism%cellular biosynthesis%cofactor biosynthesis%porphyrin biosynthesis%heme biosynthesis; #biological_process%cellula…
HMG1L1		GO:0000785,#cellular_component%cell#intracellular#chromosome#chromatin; #cellular_component%cell#intracellular#intracellular organelle%intracellular non-membrane-bound organelle%chromosome#chromatin; #cellular_component%organelle%intracellular organelle%intracellular non-membrane-bound organelle%chromosome#chromatin; #cellular_component%organelle%non-membrane-bound organelle%intracellular non-mem…
HMG2L1		GO:0003677,#molecular_function%binding%nucleic acid binding%DNA binding;;;GO:0005509,#molecular_function%binding%ion binding%cation binding%calcium ion binding; #molecular_function%binding%ion binding%metal ion binding%calcium ion binding;;;GO:0006355,#biological_process%cellular process%cellular physiological process%cellular metabolism%nucleobase, nucleoside, nucleotide and nucleic acid metabol…
HMGB3		GO:0000785,#cellular_component%cell#intracellular#chromosome#chromatin; #cellular_component%cell#intracellular#intracellular organelle%intracellular non-membrane-bound organelle%chromosome#chromatin; #cellular_component%organelle%intracellular organelle%intracellular non-membrane-bound organelle%chromosome#chromatin; #cellular_component%organelle%non-membrane-bound organelle%intracellular non-mem…
HMGCS2		GO:0004421,#molecular_function%catalytic activity%transferase activity%transferase activity, transferring acyl groups%transferase activity, transferring acyl groups, acyl groups converted into alkyl on transfer%hydroxymethylglutaryl-CoA synthase activity;;;GO:0005739,#cellular_component%cell#intracellular#cytoplasm#mitochondrion; #cellular_component%cell#intracellular#intracellular organelle%intr…
HNRPA1		GO:0003676,#molecular_function%binding%nucleic acid binding;;;GO:0030529,#cellular_component%cell#intracellular#ribonucleoprotein complex; #cellular_component%protein complex%ribonucleoprotein complex;;;
HNRPM	HNRPM	GO:0003723,#molecular_function%binding%nucleic acid binding%RNA binding;;;GO:0004888,#molecular_function%signal transducer activity%receptor activity%transmembrane receptor activity;;;GO:0005624,#cellular_component%cell#cell fraction%membrane fraction;;;GO:0005634,#cellular_component%cell#intracellular#intracellular organelle%intracellular membrane-bound organelle%nucleus; #cellular_component%cel…
HNT	AY358331	GO:0005515,#molecular_function%binding%protein binding;;;GO:0005887,#cellular_component%cell#membrane#intrinsic to membrane%integral to membrane%integral to plasma membrane; #cellular_component%cell#membrane#intrinsic to membrane%intrinsic to plasma membrane%integral to plasma membrane; #cellular_component%cell#membrane%plasma membrane#intrinsic to plasma membrane%integral to plasma membrane;;;GO…
HOM-TES-103
HOOK2	HOOK2	GO:0000226,#biological_process%cellular process%cellular physiological process%cell organization and biogenesis%organelle organization and biogenesis%cytoskeleton organization and biogenesis%microtubule-based process%microtubule cytoskeleton organization and biogenesis; #biological_process%physiological process%cellular physiological process%cell organization and biogenesis%organelle organization…
HOXC10		GO:0003700,#molecular_function%binding%nucleic acid binding%DNA binding%transcription factor activity; #molecular_function%transcription regulator activity%transcription factor activity;;;GO:0003702,#molecular_function%transcription regulator activity%RNA polymerase II transcription factor activity;;;GO:0005634,#cellular_component%cell#intracellular#intracellular organelle%intracellular membrane-…
HOXC11		GO:0003700,#molecular_function%binding%nucleic acid binding%DNA binding%transcription factor activity; #molecular_function%transcription regulator activity%transcription factor activity;;;GO:0003702,#molecular_function%transcription regulator activity%RNA polymerase II transcription factor activity;;;GO:0005634,#cellular_component%cell#intracellular#intracellular organelle%intracellular membrane-…
HOXC12	HOXC12	GO:0003700,#molecular_function%binding%nucleic acid binding%DNA binding%transcription factor activity; #molecular_function%transcription regulator activity%transcription factor activity;;;GO:0005634,#cellular_component%cell#intracellular#intracellular organelle%intracellular membrane-bound organelle%nucleus; #cellular_component%cell#intracellular#nucleus; #cellular_component%organelle%intracellul…
HOXC13	HOXC13	GO:0003700,#molecular_function%binding%nucleic acid binding%DNA binding%transcription factor activity; #molecular_function%transcription regulator activity%transcription factor activity;;;GO:0003702,#molecular_function%transcription regulator activity%RNA polymerase II transcription factor activity;;;GO:0005634,#cellular_component%cell#intracellular#intracellular organelle%intracellular membrane-…
HOXC4;	HOXC4	GO:0003700,#molecular_function%binding%nucleic acid binding%DNA binding%transcription factor activity; #molecular_function%transcription regulator activity%transcription factor activity;;;GO:0005634,#cellular_component%cell#intracellular#intracellular organelle%intracellular membrane-bound organelle%nucleus; #cellular_component%cell#intracellular#nucleus; #cellular_component%organelle%intracellul…
HOXC5		GO:0003700,#molecular_function%binding%nucleic acid binding%DNA binding%transcription factor activity; #molecular_function%transcription regulator activity%transcription factor activity;;;GO:0005634,#cellular_component%cell#intracellular#intracellular organelle%intracellular membrane-bound organelle%nucleus; #cellular_component%cell#intracellular#nucleus; #cellular_component%organelle%intracellul…
HOXC6		GO:0003700,#molecular_function%binding%nucleic acid binding%DNA binding%transcription factor activity; #molecular_function%transcription regulator activity%transcription factor activity;;;GO:0005634,#cellular_component%cell#intracellular#intracellular organelle%intracellular membrane-bound organelle%nucleus; #cellular_component%cell#intracellular#nucleus; #cellular_component%organelle%intracellul…
HOXC8		GO:0003700,#molecular_function%binding%nucleic acid binding%DNA binding%transcription factor activity; #molecular_function%transcription regulator activity%transcription factor activity;;;GO:0005634,#cellular_component%cell#intracellular#intracellular organelle%intracellular membrane-bound organelle%nucleus; #cellular_component%cell#intracellular#nucleus; #cellular_component%organelle%intracellul…
HOXC9
HOXD1		GO:0003700,#molecular_function%binding%nucleic acid binding%DNA binding%transcription factor activity; #molecular_function%transcription regulator activity%transcription factor activity;;;GO:0005634,#cellular_component%cell#intracellular#intracellular organelle%intracellular membrane-bound organelle%nucleus; #cellular_component%cell#intracellular#nucleus; #cellular_component%organelle%intracellul…
HOXD3		GO:0003700,#molecular_function%binding%nucleic acid binding%DNA binding%transcription factor activity; #molecular_function%transcription regulator activity%transcription factor activity;;;GO:0005634,#cellular_component%cell#intracellular#intracellular organelle%intracellular membrane-bound organelle%nucleus; #cellular_component%cell#intracellular#nucleus; #cellular_component%organelle%intracellul…
HOZFP	AY134856	GO:0003700,#molecular_function%binding%nucleic acid binding%DNA binding%transcription factor activity; #molecular_function%transcription regulator activity%transcription factor activity;;;GO:0005634,#cellular_component%cell#intracellular#intracellular organelle%intracellular membrane-bound organelle%nucleus; #cellular_component%cell#intracellular#nucleus; #cellular_component%organelle%intracellul…
HPCA		GO:0003779,#molecular_function%binding%protein binding%cytoskeletal protein binding%actin binding;;;GO:0005509,#molecular_function%binding%ion binding%cation binding%calcium ion binding; #molecular_function%binding%ion binding%metal ion binding%calcium ion binding;;;
HPCAL4		GO:0005509,#molecular_function%binding%ion binding%cation binding%calcium ion binding; #molecular_function%binding%ion binding%metal ion binding%calcium ion binding;;;GO:0007417,#biological_process%development%morphogenesis%organogenesis%neurogenesis#central nervous system development; #biological_process%development%organ development#organogenesis%neurogenesis#central nervous system development;…
HPD		GO:0003868,#molecular_function%catalytic activity%oxidoreductase activity%dioxygenase activity%oxidoreductase activity, acting on single donors with incorporation of molecular oxygen, incorporation of two atoms of oxygen%4-hydroxyphenylpyruvate dioxygenase activity; #molecular_function%catalytic activity%oxidoreductase activity%oxidoreductase activity, acting on single donors with incorporation o…
HRASLS2
HRB		GO:0003677,#molecular_function%binding%nucleic acid binding%DNA binding;;;GO:0003723,#molecular_function%binding%nucleic acid binding%RNA binding;;;GO:0005634,#cellular_component%cell#intracellular#intracellular organelle%intracellular membrane-bound organelle%nucleus; #cellular_component%cell#intracellular#nucleus; #cellular_component%organelle%intracellular organelle%intracellular membrane-boun…
HRC		GO:0005198,#molecular_function%structural molecule activity;;;GO:0005489,#molecular_function%transporter activity%electron transporter activity;;;GO:0005506,#molecular_function%binding%ion binding%cation binding%transition metal ion binding%iron ion binding; #molecular_function%binding%ion binding%metal ion binding%transition metal ion binding%iron ion binding;;;GO:0005509,#molecular_function%bin…
HRLP5
HRMT1L2	HRMT1L2	GO:0005515,#molecular_function%binding%protein binding;;;GO:0005634,#cellular_component%cell#intracellular#intracellular organelle%intracellular membrane-bound organelle%nucleus; #cellular_component%cell#intracellular#nucleus; #cellular_component%organelle%intracellular organelle%intracellular membrane-bound organelle%nucleus; #cellular_component%organelle%membrane-bound organelle%intracellular m…
HRMT1L4	HRMT1L4	GO:0008757,#molecular_function%catalytic activity%transferase activity%transferase activity, transferring one-carbon groups%methyltransferase activity%S-adenosylmethionine-dependent methyltransferase activity;;;GO:0016740,#molecular_function%catalytic activity%transferase activity;;;
HS3ST4		GO:0005576,#cellular_component%extracellular region;;;GO:0005794,#cellular_component%cell#intracellular#cytoplasm#Golgi apparatus; #cellular_component%cell#intracellular#intracellular organelle%intracellular membrane-bound organelle%Golgi apparatus; #cellular_component%organelle%intracellular organelle%intracellular membrane-bound organelle%Golgi apparatus; #cellular_component%organelle%membrane-…
HSD17B12	HSD17B12	GO:0008152,#biological_process%physiological process%metabolism;;;GO:0016491,#molecular_function%catalytic activity%oxidoreductase activity;;;
HSD17B3	HSD17B3	GO:0004303,#molecular_function%catalytic activity%oxidoreductase activity%oxidoreductase activity, acting on CH-OH group of donors%oxidoreductase activity, acting on the CH-OH group of donors, NAD or NADP as acceptor%steroid dehydrogenase activity%estradiol 17-beta-dehydrogenase activity;;;GO:0005792,#cellular_component%cell#cell fraction%membrane fraction%vesicular fraction%microsome;;;GO:000669…
HSDL1	HSDL1	GO:0008152,#biological_process%physiological process%metabolism;;;GO:0016491,#molecular_function%catalytic activity%oxidoreductase activity;;;
HSF2BP		GO:0006366,#biological_process%cellular process%cellular physiological process%cellular metabolism%nucleobase, nucleoside, nucleotide and nucleic acid metabolism%transcription%transcription, DNA-dependent%transcription from RNA polymerase II promoter; #biological_process%physiological process%cellular physiological process%cellular metabolism%nucleobase, nucleoside, nucleotide and nucleic acid me…
HSHIN1	HSHIN1	GO:0000004,#biological_process%biological_process unknown;;;GO:0005554,#molecular_function%molecular_function unknown;;;GO:0008372,#cellular_component%cellular_component unknown;;;
HSPA6		GO:0005524,#molecular_function%binding%nucleotide binding%purine nucleotide binding%adenyl nucleotide binding%ATP binding;;;GO:0006457,#biological_process%cellular process%cellular physiological process%cellular metabolism%cellular macromolecule metabolism%cellular protein metabolism%protein folding; #biological_process%physiological process%cellular physiological process%cellular metabolism%cell…
HSPC051	BC005402	GO:0005740,#cellular_component%cell#intracellular#cytoplasm#mitochondrion#mitochondrial membrane; #cellular_component%cell#intracellular#intracellular organelle%intracellular membrane-bound organelle%mitochondrion#mitochondrial membrane; #cellular_component%cell#membrane%organelle membrane%mitochondrial membrane; #cellular_component%organelle%intracellular organelle%intracellular membrane-bound o…
HSPCB	HSPCB	GO:0005524,#molecular_function%binding%nucleotide binding%purine nucleotide binding%adenyl nucleotide binding%ATP binding;;;GO:0006457,#biological_process%cellular process%cellular physiological process%cellular metabolism%cellular macromolecule metabolism%cellular protein metabolism%protein folding; #biological_process%physiological process%cellular physiological process%cellular metabolism%cell…
HTR6		GO:0001584,#molecular_function%signal transducer activity%receptor activity%transmembrane receptor activity%G-protein coupled receptor activity%rhodopsin-like receptor activity;;;GO:0004872,#molecular_function%signal transducer activity%receptor activity;;;GO:0004969,#molecular_function%signal transducer activity%receptor activity%transmembrane receptor activity%G-protein coupled receptor activit…
HTRA3		GO:0004295,#molecular_function%catalytic activity%hydrolase activity%peptidase activity%endopeptidase activity%serine-type endopeptidase activity%trypsin activity; #molecular_function%catalytic activity%hydrolase activity%peptidase activity%serine-type peptidase activity%serine-type endopeptidase activity%trypsin activity;;;GO:0005515,#molecular_function%binding%protein binding;;;GO:0006508,#biol…
HYAL1	HYAL1	GO:0004415,#molecular_function%catalytic activity%hydrolase activity%hydrolase activity, acting on glycosyl bonds%hydrolase activity, hydrolyzing O-glycosyl compounds%hexosaminidase activity%hyalurononglucosaminidase activity;;;GO:0004872,#molecular_function%signal transducer activity%receptor activity;;;GO:0005975,#biological_process%physiological process%metabolism%macromolecule metabolism%carb…
HYAL2	HYAL2	GO:0004415,#molecular_function%catalytic activity%hydrolase activity%hydrolase activity, acting on glycosyl bonds%hydrolase activity, hydrolyzing O-glycosyl compounds%hexosaminidase activity%hyalurononglucosaminidase activity;;;GO:0004872,#molecular_function%signal transducer activity%receptor activity;;;GO:0005764,#cellular_component%cell#intracellular#cytoplasm#vacuole%lytic vacuole%lysosome; #…
HYAL3	HYAL3	GO:0008080,#molecular_function%catalytic activity%transferase activity%transferase activity, transferring acyl groups%transferase activity, transferring groups other than amino-acyl groups%acyltransferase activity%acetyltransferase activity%N-acetyltransferase activity; #molecular_function%catalytic activity%transferase activity%transferase activity, transferring acyl groups%transferase activity,…
HYDIN	AL137259	GO:0016021,#cellular_component%cell#membrane#intrinsic to membrane%integral to membrane;;;
HYI
HYOU1	HYOU1	GO:0005524,#molecular_function%binding%nucleotide binding%purine nucleotide binding%adenyl nucleotide binding%ATP binding;;;GO:0005783,#cellular_component%cell#intracellular#cytoplasm#endoplasmic reticulum; #cellular_component%cell#intracellular#intracellular organelle%intracellular membrane-bound organelle%endoplasmic reticulum; #cellular_component%organelle%intracellular organelle%intracellular…
IBRDC3	IBRDC3	GO:0000151,#cellular_component%cell#intracellular#ubiquitin ligase complex; #cellular_component%protein complex%ubiquitin ligase complex;;;GO:0004842,#molecular_function%catalytic activity%ligase activity%ligase activity, forming carbon-nitrogen bonds%acid-amino acid ligase activity%ubiquitin-protein ligase activity;;;GO:0008270,#molecular_function%binding%ion binding%cation binding%transition me…
ICAM1		GO:0004888,#molecular_function%signal transducer activity%receptor activity%transmembrane receptor activity;;;GO:0005515,#molecular_function%binding%protein binding;;;GO:0005886,#cellular_component%cell#membrane%plasma membrane;;;GO:0005887,#cellular_component%cell#membrane#intrinsic to membrane%integral to membrane%integral to plasma membrane; #cellular_component%cell#membrane#intrinsic to membr…
ICAM2		GO:0005178,#molecular_function%binding%receptor binding%integrin binding; #molecular_function%signal transducer activity%receptor binding%integrin binding;;;GO:0005515,#molecular_function%binding%protein binding;;;GO:0005886,#cellular_component%cell#membrane%plasma membrane;;;GO:0005887,#cellular_component%cell#membrane#intrinsic to membrane%integral to membrane%integral to plasma membrane; #cell…
IDH3A	IDH3A	GO:0004449,#molecular_function%catalytic activity%oxidoreductase activity%oxidoreductase activity, acting on CH-OH group of donors%oxidoreductase activity, acting on the CH-OH group of donors, NAD or NADP as acceptor%isocitrate dehydrogenase activity%isocitrate dehydrogenase (NAD+) activity;;;GO:0005739,#cellular_component%cell#intracellular#cytoplasm#mitochondrion; #cellular_component%cell#intra…
IDS	IDS	GO:0008152,#biological_process%physiological process%metabolism;;;GO:0008484,#molecular_function%catalytic activity%hydrolase activity%hydrolase activity, acting on ester bonds%sulfuric ester hydrolase activity;;;
IER5L
IFI35		GO:0005515,#molecular_function%binding%protein binding;;;GO:0005634,#cellular_component%cell#intracellular#intracellular organelle%intracellular membrane-bound organelle%nucleus; #cellular_component%cell#intracellular#nucleus; #cellular_component%organelle%intracellular organelle%intracellular membrane-bound organelle%nucleus; #cellular_component%organelle%membrane-bound organelle%intracellular m…
IFRD2		GO:0004415,#molecular_function%catalytic activity%hydrolase activity%hydrolase activity, acting on glycosyl bonds%hydrolase activity, hydrolyzing O-glycosyl compounds%hexosaminidase activity%hyalurononglucosaminidase activity;;;GO:0005975,#biological_process%physiological process%metabolism%macromolecule metabolism%carbohydrate metabolism; #biological_process%physiological process%metabolism%prim…
IGF1R		GO:0000074,#biological_process%cellular process%cellular physiological process%cell cycle#regulation of cell cycle; #biological_process%cellular process%cellular physiological process#regulation of cellular physiological process%regulation of cell cycle; #biological_process%cellular process#regulation of cellular process%regulation of cellular physiological process%regulation of cell cycle; #biol…
IGF2R		GO:0004872,#molecular_function%signal transducer activity%receptor activity;;;GO:0005010,#molecular_function%catalytic activity%transferase activity%transferase activity, transferring phosphorus-containing groups%kinase activity%protein kinase activity%protein-tyrosine kinase activity%transmembrane receptor protein tyrosine kinase activity%insulin-like growth factor receptor activity; #molecular_…
IGFALS		GO:0005515,#molecular_function%binding%protein binding;;;GO:0005520,#molecular_function%binding%protein binding%growth factor binding%insulin-like growth factor binding;;;GO:0005615,#cellular_component%extracellular region#extracellular space;;;GO:0005625,#cellular_component%cell#cell fraction%soluble fraction;;;GO:0007155,#biological_process%cellular process%cell communication%cell adhesion;;;GO…
IGHG1		GO:0004840,#molecular_function%catalytic activity%small protein conjugating enzyme activity%ubiquitin conjugating enzyme activity;;;GO:0006512,#biological_process%cellular process%cellular physiological process%cellular metabolism%cellular macromolecule metabolism%cellular protein metabolism%protein modification%ubiquitin cycle; #biological_process%physiological process%cellular physiological pro…
IGHG2;	IGHG2	GO:0003823,#molecular_function%binding%antigen binding;;;GO:0005624,#cellular_component%cell#cell fraction%membrane fraction;;;GO:0006955,#biological_process%physiological process%organismal physiological process%immune response; #biological_process%physiological process%response to stimulus%response to biotic stimulus%defense response%immune response;;;
IGLC1	IGLC1	GO:0003823,#molecular_function%binding%antigen binding;;;GO:0006955,#biological_process%physiological process%organismal physiological process%immune response; #biological_process%physiological process%response to stimulus%response to biotic stimulus%defense response%immune response;;;
IGSF4C
IGSF8	IGSF8	GO:0004872,#molecular_function%signal transducer activity%receptor activity;;;
IGSF9
IHH		GO:0005113,#molecular_function%binding%receptor binding%patched binding; #molecular_function%signal transducer activity%receptor binding%patched binding;;;GO:0005576,#cellular_component%extracellular region;;;GO:0006508,#biological_process%cellular process%cellular physiological process%cellular metabolism%cellular catabolism%cellular macromolecule catabolism%cellular protein catabolism%proteolys…
IHPK1		GO:0008440,#molecular_function%catalytic activity%transferase activity%transferase activity, transferring phosphorus-containing groups%kinase activity%inositol or phosphatidylinositol kinase activity%inositol-trisphosphate 3-kinase activity; #molecular_function%catalytic activity%transferase activity%transferase activity, transferring phosphorus-containing groups%phosphotransferase activity, alco…
IKBKAP	IKBKAP	GO:0004871,#molecular_function%signal transducer activity;;;GO:0006461,#biological_process%cellular process%cellular physiological process%cellular metabolism%cellular macromolecule metabolism%cellular protein metabolism%protein complex assembly; #biological_process%physiological process%cellular physiological process%cellular metabolism%cellular macromolecule metabolism%cellular protein metaboli…
IKBKB		GO:0004674,#molecular_function%catalytic activity%transferase activity%transferase activity, transferring phosphorus-containing groups%kinase activity%protein kinase activity%protein serine/threonine kinase activity; #molecular_function%catalytic activity%transferase activity%transferase activity, transferring phosphorus-containing groups%phosphotransferase activity, alcohol group as acceptor%pro…
IKBKE	IKBKE	GO:0004674,#molecular_function%catalytic activity%transferase activity%transferase activity, transferring phosphorus-containing groups%kinase activity%protein kinase activity%protein serine/threonine kinase activity; #molecular_function%catalytic activity%transferase activity%transferase activity, transferring phosphorus-containing groups%phosphotransferase activity, alcohol group as acceptor%pro…
IL12B		GO:0004871,#molecular_function%signal transducer activity;;;GO:0004896,#molecular_function%signal transducer activity%receptor activity%transmembrane receptor activity%hematopoietin/interferon-class (D200-domain) cytokine receptor activity;;;GO:0005125,#molecular_function%binding%receptor binding%cytokine activity; #molecular_function%signal transducer activity%receptor binding%cytokine activity;…
IL12RB1		GO:0004872,#molecular_function%signal transducer activity%receptor activity;;;
IL17B		GO:0004871,#molecular_function%signal transducer activity;;;GO:0005125,#molecular_function%binding%receptor binding%cytokine activity; #molecular_function%signal transducer activity%receptor binding%cytokine activity;;;GO:0005576,#cellular_component%extracellular region;;;GO:0006954,#biological_process%physiological process%organismal physiological process%immune response%inflammatory response; #…
IL17E		GO:0000004,#biological_process%biological_process unknown;;;GO:0005125,#molecular_function%binding%receptor binding%cytokine activity; #molecular_function%signal transducer activity%receptor binding%cytokine activity;;;GO:0005576,#cellular_component%extracellular region;;;GO:0006954,#biological_process%physiological process%organismal physiological process%immune response%inflammatory response; #…
IL17RC	IL17RC	GO:0004872,#molecular_function%signal transducer activity%receptor activity;;;
IL17RE
IL27	IL27	GO:0005102,#molecular_function%binding%receptor binding; #molecular_function%signal transducer activity%receptor binding;;;GO:0005515,#molecular_function%binding%protein binding;;;GO:0005615,#cellular_component%extracellular region#extracellular space;;;GO:0042129,#biological_process%cellular process%cellular physiological process%cell proliferation%lymphocyte proliferation#regulation of lymphocy…
IL3		GO:0005125,#molecular_function%binding%receptor binding%cytokine activity; #molecular_function%signal transducer activity%receptor binding%cytokine activity;;;GO:0005135,#molecular_function%binding%receptor binding%cytokine activity%hematopoietin/interferon-class (D200-domain) cytokine receptor binding%interleukin-3 receptor binding; #molecular_function%binding%receptor binding%growth factor acti…
IL31
IL4R		GO:0004872,#molecular_function%signal transducer activity%receptor activity;;;GO:0004896,#molecular_function%signal transducer activity%receptor activity%transmembrane receptor activity%hematopoietin/interferon-class (D200-domain) cytokine receptor activity;;;GO:0004913,#molecular_function%binding%protein binding%cytokine binding%interleukin binding%interleukin receptor activity%interleukin-4 rec…
IL8RB		GO:0001584,#molecular_function%signal transducer activity%receptor activity%transmembrane receptor activity%G-protein coupled receptor activity%rhodopsin-like receptor activity;;;GO:0004872,#molecular_function%signal transducer activity%receptor activity;;;GO:0004918,#molecular_function%binding%peptide binding%peptide receptor activity%peptide receptor activity, G-protein coupled%G-protein chemoa…
IMP-2
IMPDH1	IMPDH1	GO:0003824,#molecular_function%catalytic activity;;;GO:0003938,#molecular_function%catalytic activity%oxidoreductase activity%oxidoreductase activity, acting on CH-OH group of donors%oxidoreductase activity, acting on the CH-OH group of donors, NAD or NADP as acceptor%IMP dehydrogenase activity;;;GO:0004152,#molecular_function%catalytic activity%oxidoreductase activity%oxidoreductase activity, ac…
INCA1
INHA		GO:0001501,#biological_process%development%morphogenesis%organogenesis%skeletal development; #biological_process%development%organ development#organogenesis%skeletal development;;;GO:0001541,#biological_process%development%morphogenesis%organogenesis%gonad development%female gonad development#ovarian follicle development; #biological_process%development%organ development#organogenesis%gonad devel…
INHBB		GO:0001541,#biological_process%development%morphogenesis%organogenesis%gonad development%female gonad development#ovarian follicle development; #biological_process%development%organ development#organogenesis%gonad development%female gonad development#ovarian follicle development; #biological_process%development%post-embryonic development%menstrual cycle#ovarian follicle development; #biological_p…
INPP5A	Z31695	GO:0004437,#molecular_function%catalytic activity%hydrolase activity%hydrolase activity, acting on ester bonds%phosphoric ester hydrolase activity%phosphoric monoester hydrolase activity%inositol or phosphatidylinositol phosphatase activity;;;
INPP5B	INPP5B	GO:0000004,#biological_process%biological_process unknown;;;GO:0004439,#molecular_function%catalytic activity%hydrolase activity%hydrolase activity, acting on ester bonds%phosphoric ester hydrolase activity%phosphoric monoester hydrolase activity%inositol or phosphatidylinositol phosphatase activity%phosphoinositide 5-phosphatase activity; #molecular_function%catalytic activity%hydrolase activity…
INSRR		GO:0004872,#molecular_function%signal transducer activity%receptor activity;;;GO:0005006,#molecular_function%catalytic activity%transferase activity%transferase activity, transferring phosphorus-containing groups%kinase activity%protein kinase activity%protein-tyrosine kinase activity%transmembrane receptor protein tyrosine kinase activity%epidermal growth factor receptor activity; #molecular_fun…
IQSEC1
IQWD1
IRAK2		GO:0004672,#molecular_function%catalytic activity%transferase activity%transferase activity, transferring phosphorus-containing groups%kinase activity%protein kinase activity; #molecular_function%catalytic activity%transferase activity%transferase activity, transferring phosphorus-containing groups%phosphotransferase activity, alcohol group as acceptor%protein kinase activity;;;GO:0004704,#molecu…
IRF1		GO:0003700,#molecular_function%binding%nucleic acid binding%DNA binding%transcription factor activity; #molecular_function%transcription regulator activity%transcription factor activity;;;GO:0005634,#cellular_component%cell#intracellular#intracellular organelle%intracellular membrane-bound organelle%nucleus; #cellular_component%cell#intracellular#nucleus; #cellular_component%organelle%intracellul…
IRF3	IRF3	GO:0003700,#molecular_function%binding%nucleic acid binding%DNA binding%transcription factor activity; #molecular_function%transcription regulator activity%transcription factor activity;;;GO:0003702,#molecular_function%transcription regulator activity%RNA polymerase II transcription factor activity;;;GO:0003712,#molecular_function%binding%protein binding%transcription factor binding%transcription…
IRF4	IRF4	GO:0003700,#molecular_function%binding%nucleic acid binding%DNA binding%transcription factor activity; #molecular_function%transcription regulator activity%transcription factor activity;;;GO:0005634,#cellular_component%cell#intracellular#intracellular organelle%intracellular membrane-bound organelle%nucleus; #cellular_component%cell#intracellular#nucleus; #cellular_component%organelle%intracellul…
ISG20	ISG20	GO:0000175,#molecular_function%catalytic activity%hydrolase activity%hydrolase activity, acting on ester bonds%nuclease activity%exonuclease activity%3'-5' exonuclease activity%3'-5'-exoribonuclease activity; #molecular_function%catalytic activity%hydrolase activity%hydrolase activity, acting on ester bonds%nuclease activity%exonuclease activity%exonuclease activity, active with either ribo- or d…
ITGA11	ITGA11	GO:0000287,#molecular_function%binding%ion binding%metal ion binding%magnesium ion binding;;;GO:0004872,#molecular_function%signal transducer activity%receptor activity;;;GO:0005518,#molecular_function%binding%protein binding%collagen binding;;;GO:0007160,#biological_process%cellular process%cell communication%cell adhesion%cell-matrix adhesion;;;GO:0007229,#biological_process%cellular process%ce…
ITGA7		GO:0000902,#biological_process%cellular process%cellular physiological process%cell organization and biogenesis%cellular morphogenesis; #biological_process%development%morphogenesis%cellular morphogenesis; #biological_process%physiological process%cellular physiological process%cell organization and biogenesis%cellular morphogenesis;;;GO:0004872,#molecular_function%signal transducer activity%rece…
ITGA9		GO:0004872,#molecular_function%signal transducer activity%receptor activity;;;GO:0005515,#molecular_function%binding%protein binding;;;GO:0007160,#biological_process%cellular process%cell communication%cell adhesion%cell-matrix adhesion;;;GO:0007229,#biological_process%cellular process%cell communication%signal transduction%cell surface receptor linked signal transduction%integrin-mediated signal…
ITGB1BP1		GO:0007160,#biological_process%cellular process%cell communication%cell adhesion%cell-matrix adhesion;;;GO:0007243,#biological_process%cellular process%cell communication%signal transduction%intracellular signaling cascade%protein kinase cascade;;;GO:0008022,#molecular_function%binding%protein binding%protein C-terminus binding;;;GO:0016020,#cellular_component%cell#membrane;;;
ITGB1BP3		GO:0004849,#molecular_function%catalytic activity%transferase activity%transferase activity, transferring phosphorus-containing groups%kinase activity%nucleobase, nucleoside, nucleotide kinase activity%nucleoside kinase activity%uridine kinase activity;;;GO:0005524,#molecular_function%binding%nucleotide binding%purine nucleotide binding%adenyl nucleotide binding%ATP binding;;;GO:0016301,#molecula…
ITM2C	ITM2C	GO:0016021,#cellular_component%cell#membrane#intrinsic to membrane%integral to membrane;;;
ITPR1		GO:0005220,#molecular_function%transporter activity%channel or pore class transporter activity%alpha-type channel activity%ion channel activity%cation channel activity%calcium channel activity%calcium-release channel activity%inositol 1,4,5-triphosphate-sensitive calcium-release channel activity; #molecular_function%transporter activity%channel or pore class transporter activity%alpha-type channe…
IVD		GO:0005759,#cellular_component%cell#intracellular#cytoplasm#mitochondrion#mitochondrial matrix; #cellular_component%cell#intracellular#intracellular organelle%intracellular membrane-bound organelle%mitochondrion#mitochondrial matrix; #cellular_component%organelle%intracellular organelle%intracellular membrane-bound organelle%mitochondrion#mitochondrial matrix; #cellular_component%organelle%membra…
JAGN1
JAZF1		GO:0003676,#molecular_function%binding%nucleic acid binding;;;GO:0005634,#cellular_component%cell#intracellular#intracellular organelle%intracellular membrane-bound organelle%nucleus; #cellular_component%cell#intracellular#nucleus; #cellular_component%organelle%intracellular organelle%intracellular membrane-bound organelle%nucleus; #cellular_component%organelle%membrane-bound organelle%intracellu…
JMJD1A
K5B	BX647095	GO:0005198,#molecular_function%structural molecule activity;;;GO:0005882,#cellular_component%cell#intracellular#cytoskeleton%intermediate filament cytoskeleton#intermediate filament; #cellular_component%cell#intracellular#intracellular organelle%intracellular non-membrane-bound organelle%cytoskeleton%intermediate filament cytoskeleton#intermediate filament; #cellular_component%organelle%intracell…
KAI1	AY303776	GO:0016021,#cellular_component%cell#membrane#intrinsic to membrane%integral to membrane;;;
KAT3	KAT3	GO:0009058,#biological_process%physiological process%metabolism%biosynthesis;;;GO:0016769,#molecular_function%catalytic activity%transferase activity%transferase activity, transferring nitrogenous groups;;;GO:0016847,#molecular_function%catalytic activity%lyase activity%carbon-sulfur lyase activity%1-aminocyclopropane-1-carboxylate synthase activity;;;
KATNAL1		GO:0000166,#molecular_function%binding%nucleotide binding;;;GO:0005524,#molecular_function%binding%nucleotide binding%purine nucleotide binding%adenyl nucleotide binding%ATP binding;;;GO:0017111,#molecular_function%catalytic activity%hydrolase activity%hydrolase activity, acting on acid anhydrides%hydrolase activity, acting on acid anhydrides, in phosphorus-containing anhydrides%pyrophosphatase a…
KATNB1
KBTBD2		GO:0005515,#molecular_function%binding%protein binding;;;
KBTBD9	KBTBD9	GO:0005634,#cellular_component%cell#intracellular#intracellular organelle%intracellular membrane-bound organelle%nucleus; #cellular_component%cell#intracellular#nucleus; #cellular_component%organelle%intracellular organelle%intracellular membrane-bound organelle%nucleus; #cellular_component%organelle%membrane-bound organelle%intracellular membrane-bound organelle%nucleus;;;
KCNA10		GO:0005221,#molecular_function%transporter activity%channel or pore class transporter activity%alpha-type channel activity%ion channel activity%cation channel activity%intracellular cyclic nucleotide activated cation channel activity; #molecular_function%transporter activity%channel or pore class transporter activity%alpha-type channel activity%ion channel activity%ligand-gated ion channel activi…
KCNA5		GO:0005251,#molecular_function%transporter activity%channel or pore class transporter activity%alpha-type channel activity%ion channel activity%cation channel activity%potassium channel activity%voltage-gated potassium channel activity%delayed rectifier potassium channel activity; #molecular_function%transporter activity%channel or pore class transporter activity%alpha-type channel activity%ion c…
KCNAB1	KCNAB1	GO:0005249,#molecular_function%transporter activity%channel or pore class transporter activity%alpha-type channel activity%ion channel activity%cation channel activity%potassium channel activity%voltage-gated potassium channel activity; #molecular_function%transporter activity%channel or pore class transporter activity%alpha-type channel activity%ion channel activity%voltage-gated ion channel act…
KCNAB2	KCNAB2	GO:0005249,#molecular_function%transporter activity%channel or pore class transporter activity%alpha-type channel activity%ion channel activity%cation channel activity%potassium channel activity%voltage-gated potassium channel activity; #molecular_function%transporter activity%channel or pore class transporter activity%alpha-type channel activity%ion channel activity%voltage-gated ion channel act…
KCNC2	KCNC2	GO:0005249,#molecular_function%transporter activity%channel or pore class transporter activity%alpha-type channel activity%ion channel activity%cation channel activity%potassium channel activity%voltage-gated potassium channel activity; #molecular_function%transporter activity%channel or pore class transporter activity%alpha-type channel activity%ion channel activity%voltage-gated ion channel act…
KCND2		GO:0001508,#biological_process%cellular process%cell communication%cell-cell signaling%transmission of nerve impulse#regulation of action potential; #biological_process%physiological process%organismal physiological process%neurophysiological process#transmission of nerve impulse#regulation of action potential;;;GO:0005249,#molecular_function%transporter activity%channel or pore class transporter…
KCND3	KCND3	GO:0005249,#molecular_function%transporter activity%channel or pore class transporter activity%alpha-type channel activity%ion channel activity%cation channel activity%potassium channel activity%voltage-gated potassium channel activity; #molecular_function%transporter activity%channel or pore class transporter activity%alpha-type channel activity%ion channel activity%voltage-gated ion channel act…
KCNF1		GO:0005249,#molecular_function%transporter activity%channel or pore class transporter activity%alpha-type channel activity%ion channel activity%cation channel activity%potassium channel activity%voltage-gated potassium channel activity; #molecular_function%transporter activity%channel or pore class transporter activity%alpha-type channel activity%ion channel activity%voltage-gated ion channel act…
KCNG1		GO:0005249,#molecular_function%transporter activity%channel or pore class transporter activity%alpha-type channel activity%ion channel activity%cation channel activity%potassium channel activity%voltage-gated potassium channel activity; #molecular_function%transporter activity%channel or pore class transporter activity%alpha-type channel activity%ion channel activity%voltage-gated ion channel act…
KCNH1		GO:0000155,#molecular_function%catalytic activity%transferase activity%transferase activity, transferring phosphorus-containing groups%kinase activity%protein kinase activity%protein-histidine kinase activity%two-component sensor molecule activity; #molecular_function%catalytic activity%transferase activity%transferase activity, transferring phosphorus-containing groups%phosphotransferase activit…
KCNH2	KCNH2	GO:0000155,#molecular_function%catalytic activity%transferase activity%transferase activity, transferring phosphorus-containing groups%kinase activity%protein kinase activity%protein-histidine kinase activity%two-component sensor molecule activity; #molecular_function%catalytic activity%transferase activity%transferase activity, transferring phosphorus-containing groups%phosphotransferase activit…
KCNJ12		GO:0005242,#molecular_function%transporter activity%channel or pore class transporter activity%alpha-type channel activity%ion channel activity%cation channel activity%potassium channel activity%voltage-gated potassium channel activity%inward rectifier potassium channel activity; #molecular_function%transporter activity%channel or pore class transporter activity%alpha-type channel activity%ion ch…
KCNJ3		GO:0005244,#molecular_function%transporter activity%channel or pore class transporter activity%alpha-type channel activity%ion channel activity%voltage-gated ion channel activity;;;GO:0005267,#molecular_function%transporter activity%channel or pore class transporter activity%alpha-type channel activity%ion channel activity%cation channel activity%potassium channel activity; #molecular_function%tr…
KCNJ6		GO:0005244,#molecular_function%transporter activity%channel or pore class transporter activity%alpha-type channel activity%ion channel activity%voltage-gated ion channel activity;;;GO:0005267,#molecular_function%transporter activity%channel or pore class transporter activity%alpha-type channel activity%ion channel activity%cation channel activity%potassium channel activity; #molecular_function%tr…
KCNJ9		GO:0005244,#molecular_function%transporter activity%channel or pore class transporter activity%alpha-type channel activity%ion channel activity%voltage-gated ion channel activity;;;GO:0005267,#molecular_function%transporter activity%channel or pore class transporter activity%alpha-type channel activity%ion channel activity%cation channel activity%potassium channel activity; #molecular_function%tr…
KCNK10		GO:0005244,#molecular_function%transporter activity%channel or pore class transporter activity%alpha-type channel activity%ion channel activity%voltage-gated ion channel activity;;;GO:0005267,#molecular_function%transporter activity%channel or pore class transporter activity%alpha-type channel activity%ion channel activity%cation channel activity%potassium channel activity; #molecular_function%tr…
KCNK16	KCNK16	GO:0005244,#molecular_function%transporter activity%channel or pore class transporter activity%alpha-type channel activity%ion channel activity%voltage-gated ion channel activity;;;GO:0005267,#molecular_function%transporter activity%channel or pore class transporter activity%alpha-type channel activity%ion channel activity%cation channel activity%potassium channel activity; #molecular_function%tr…
KCNK17		GO:0005244,#molecular_function%transporter activity%channel or pore class transporter activity%alpha-type channel activity%ion channel activity%voltage-gated ion channel activity;;;GO:0005267,#molecular_function%transporter activity%channel or pore class transporter activity%alpha-type channel activity%ion channel activity%cation channel activity%potassium channel activity; #molecular_function%tr…
KCNK3		GO:0005244,#molecular_function%transporter activity%channel or pore class transporter activity%alpha-type channel activity%ion channel activity%voltage-gated ion channel activity;;;GO:0005267,#molecular_function%transporter activity%channel or pore class transporter activity%alpha-type channel activity%ion channel activity%cation channel activity%potassium channel activity; #molecular_function%tr…
KCNK4	KCNK4	GO:0005244,#molecular_function%transporter activity%channel or pore class transporter activity%alpha-type channel activity%ion channel activity%voltage-gated ion channel activity;;;GO:0005267,#molecular_function%transporter activity%channel or pore class transporter activity%alpha-type channel activity%ion channel activity%cation channel activity%potassium channel activity; #molecular_function%tr…
KCNK6		GO:0005242,#molecular_function%transporter activity%channel or pore class transporter activity%alpha-type channel activity%ion channel activity%cation channel activity%potassium channel activity%voltage-gated potassium channel activity%inward rectifier potassium channel activity; #molecular_function%transporter activity%channel or pore class transporter activity%alpha-type channel activity%ion ch…
KCNN1		GO:0005216,#molecular_function%transporter activity%channel or pore class transporter activity%alpha-type channel activity%ion channel activity;;;GO:0005516,#molecular_function%binding%protein binding%calmodulin binding;;;GO:0005624,#cellular_component%cell#cell fraction%membrane fraction;;;GO:0006811,#biological_process%cellular process%cellular physiological process%transport%ion transport; #bi…
KCNN3	KCNN3	GO:0005216,#molecular_function%transporter activity%channel or pore class transporter activity%alpha-type channel activity%ion channel activity;;;GO:0005516,#molecular_function%binding%protein binding%calmodulin binding;;;GO:0006811,#biological_process%cellular process%cellular physiological process%transport%ion transport; #biological_process%physiological process%cellular physiological process%…
KCNT1	AK127272	GO:0005216,#molecular_function%transporter activity%channel or pore class transporter activity%alpha-type channel activity%ion channel activity;;;GO:0005509,#molecular_function%binding%ion binding%cation binding%calcium ion binding; #molecular_function%binding%ion binding%metal ion binding%calcium ion binding;;;GO:0006811,#biological_process%cellular process%cellular physiological process%transpo…
KCNV1		GO:0005249,#molecular_function%transporter activity%channel or pore class transporter activity%alpha-type channel activity%ion channel activity%cation channel activity%potassium channel activity%voltage-gated potassium channel activity; #molecular_function%transporter activity%channel or pore class transporter activity%alpha-type channel activity%ion channel activity%voltage-gated ion channel act…
KCTD11		GO:0005216,#molecular_function%transporter activity%channel or pore class transporter activity%alpha-type channel activity%ion channel activity;;;GO:0005249,#molecular_function%transporter activity%channel or pore class transporter activity%alpha-type channel activity%ion channel activity%cation channel activity%potassium channel activity%voltage-gated potassium channel activity; #molecular_funct…
KCTD9		GO:0005249,#molecular_function%transporter activity%channel or pore class transporter activity%alpha-type channel activity%ion channel activity%cation channel activity%potassium channel activity%voltage-gated potassium channel activity; #molecular_function%transporter activity%channel or pore class transporter activity%alpha-type channel activity%ion channel activity%voltage-gated ion channel act…
KEAP1		GO:0005515,#molecular_function%binding%protein binding;;;GO:0006350,#biological_process%cellular process%cellular physiological process%cellular metabolism%nucleobase, nucleoside, nucleotide and nucleic acid metabolism%transcription; #biological_process%physiological process%cellular physiological process%cellular metabolism%nucleobase, nucleoside, nucleotide and nucleic acid metabolism%transcrip…
KIAA0125
KIAA0179		GO:0004784,#molecular_function%catalytic activity%oxidoreductase activity%oxidoreductase activity, acting on superoxide radicals as acceptor%superoxide dismutase activity;;;GO:0005634,#cellular_component%cell#intracellular#intracellular organelle%intracellular membrane-bound organelle%nucleus; #cellular_component%cell#intracellular#nucleus; #cellular_component%organelle%intracellular organelle%in…
KIAA0217	KIAA0217	GO:0003676,#molecular_function%binding%nucleic acid binding;;;
KIAA0284
KIAA0318	KIAA0318	GO:0016020,#cellular_component%cell#membrane;;;
KIAA0350
KIAA0376
KIAA0467	KIAA0467	GO:0004785,#molecular_function%catalytic activity%oxidoreductase activity%oxidoreductase activity, acting on superoxide radicals as acceptor%superoxide dismutase activity%copper, zinc superoxide dismutase activity;;;GO:0006801,#biological_process%cellular process%cellular physiological process%cellular metabolism%oxygen and reactive oxygen species metabolism%superoxide metabolism; #biological_pro…
KIAA0523		GO:0008146,#molecular_function%catalytic activity%transferase activity%transferase activity, transferring sulfur-containing groups%sulfotransferase activity;;;GO:0016021,#cellular_component%cell#membrane#intrinsic to membrane%integral to membrane;;;GO:0016740,#molecular_function%catalytic activity%transferase activity;;;
KIAA0528
KIAA0556
KIAA0590	BC035577	GO:0005488,#molecular_function%binding;;;
KIAA0657	BC061909	GO:0016301,#molecular_function%catalytic activity%transferase activity%transferase activity, transferring phosphorus-containing groups%kinase activity;;;
KIAA0672		GO:0005515,#molecular_function%binding%protein binding;;;GO:0005737,#cellular_component%cell#intracellular#cytoplasm;;;
KIAA0683
KIAA0703	KIAA0703	GO:0000287,#molecular_function%binding%ion binding%metal ion binding%magnesium ion binding;;;GO:0005388,#molecular_function%catalytic activity%hydrolase activity%hydrolase activity, acting on acid anhydrides%hydrolase activity, acting on acid anhydrides, catalyzing transmembrane movement of substances%ATPase activity, coupled to transmembrane movement of substances%ATPase activity, coupled to tra…
KIAA0720	BC042606	GO:0004871,#molecular_function%signal transducer activity;;;GO:0043123,#biological_process%cellular process%cell communication%signal transduction%intracellular signaling cascade%protein kinase cascade%I-kappaB kinase/NF-kappaB cascade#regulation of I-kappaB kinase/NF-kappaB cascade%positive regulation of I-kappaB kinase/NF-kappaB cascade; #biological_process%cellular process%cell communication%s…
KIAA0759
KIAA0773
KIAA0789	KIAA0789	GO:0008146,#molecular_function%catalytic activity%transferase activity%transferase activity, transferring sulfur-containing groups%sulfotransferase activity;;;GO:0016740,#molecular_function%catalytic activity%transferase activity;;;
KIAA0863
KIAA0892	KIAA0892	GO:0005488,#molecular_function%binding;;;
KIAA0931	AK001854	GO:0000287,#molecular_function%binding%ion binding%metal ion binding%magnesium ion binding;;;GO:0006171,#biological_process%cellular process%cellular physiological process%cellular metabolism%cellular biosynthesis%nucleotide biosynthesis%cyclic nucleotide biosynthesis%cAMP biosynthesis; #biological_process%cellular process%cellular physiological process%cellular metabolism%nucleobase, nucleoside,…
KIAA1033
KIAA1036
KIAA1043	AB028966	GO:0005488,#molecular_function%binding;;;
KIAA1238		GO:0006464,#biological_process%cellular process%cellular physiological process%cellular metabolism%cellular macromolecule metabolism%cellular protein metabolism%protein modification; #biological_process%physiological process%cellular physiological process%cellular metabolism%cellular macromolecule metabolism%cellular protein metabolism%protein modification; #biological_process%physiological proce…
KIAA1244
KIAA1274
KIAA1277
KIAA1295	KIAA1295	GO:0007242,#biological_process%cellular process%cell communication%signal transduction%intracellular signaling cascade;;;
KIAA1324
KIAA1468		GO:0005488,#molecular_function%binding;;;GO:0007076,#biological_process%cellular process%cellular physiological process%cell cycle#M phase%M phase of mitotic cell cycle#mitosis#mitotic sister chromatid segregation#mitotic chromosome condensation; #biological_process%cellular process%cellular physiological process%cell cycle%mitotic cell cycle#M phase of mitotic cell cycle#mitosis#mitotic sister c…
KIAA1559		GO:0003677,#molecular_function%binding%nucleic acid binding%DNA binding;;;GO:0005634,#cellular_component%cell#intracellular#intracellular organelle%intracellular membrane-bound organelle%nucleus; #cellular_component%cell#intracellular#nucleus; #cellular_component%organelle%intracellular organelle%intracellular membrane-bound organelle%nucleus; #cellular_component%organelle%membrane-bound organell…
KIAA1608
KIAA1609
KIAA1706
KIAA1737
KIAA1787
KIAA1822	KIAA1822	GO:0005044,#molecular_function%signal transducer activity%receptor activity%transmembrane receptor activity%scavenger receptor activity;;;GO:0016020,#cellular_component%cell#membrane;;;
KIAA1889
KIAA1944
KIAA1950
KIAA1977
KIAA1984	KIAA1984	GO:0005554,#molecular_function%molecular_function unknown;;;
KIF12		GO:0003777,#molecular_function%motor activity%microtubule motor activity;;;GO:0005524,#molecular_function%binding%nucleotide binding%purine nucleotide binding%adenyl nucleotide binding%ATP binding;;;GO:0005875,#cellular_component%cell#intracellular#cytoskeleton%microtubule cytoskeleton#microtubule associated complex; #cellular_component%cell#intracellular#intracellular organelle%intracellular non…
KIF1A		GO:0003777,#molecular_function%motor activity%microtubule motor activity;;;GO:0005524,#molecular_function%binding%nucleotide binding%purine nucleotide binding%adenyl nucleotide binding%ATP binding;;;GO:0005875,#cellular_component%cell#intracellular#cytoskeleton%microtubule cytoskeleton#microtubule associated complex; #cellular_component%cell#intracellular#intracellular organelle%intracellular non…
KIF1B		GO:0003777,#molecular_function%motor activity%microtubule motor activity;;;GO:0005515,#molecular_function%binding%protein binding;;;GO:0005524,#molecular_function%binding%nucleotide binding%purine nucleotide binding%adenyl nucleotide binding%ATP binding;;;GO:0005739,#cellular_component%cell#intracellular#cytoplasm#mitochondrion; #cellular_component%cell#intracellular#intracellular organelle%intra…
KIF1C		GO:0003777,#molecular_function%motor activity%microtubule motor activity;;;GO:0005524,#molecular_function%binding%nucleotide binding%purine nucleotide binding%adenyl nucleotide binding%ATP binding;;;GO:0005875,#cellular_component%cell#intracellular#cytoskeleton%microtubule cytoskeleton#microtubule associated complex; #cellular_component%cell#intracellular#intracellular organelle%intracellular non…
KIF21B	AK131318	GO:0003777,#molecular_function%motor activity%microtubule motor activity;;;GO:0005524,#molecular_function%binding%nucleotide binding%purine nucleotide binding%adenyl nucleotide binding%ATP binding;;;GO:0005875,#cellular_component%cell#intracellular#cytoskeleton%microtubule cytoskeleton#microtubule associated complex; #cellular_component%cell#intracellular#intracellular organelle%intracellular non…
KIF2C		GO:0000775,#cellular_component%cell#intracellular#chromosome#chromosome, pericentric region; #cellular_component%cell#intracellular#intracellular organelle%intracellular non-membrane-bound organelle%chromosome#chromosome, pericentric region; #cellular_component%organelle%intracellular organelle%intracellular non-membrane-bound organelle%chromosome#chromosome, pericentric region; #cellular_compone…
KIF7
KIFC3	KIFC3	GO:0003777,#molecular_function%motor activity%microtubule motor activity;;;GO:0005524,#molecular_function%binding%nucleotide binding%purine nucleotide binding%adenyl nucleotide binding%ATP binding;;;GO:0005871,#cellular_component%cell#intracellular#cytoskeleton%microtubule cytoskeleton#microtubule associated complex%kinesin complex; #cellular_component%cell#intracellular#intracellular organelle%i…
KIR2DL1	KIR2DL1	GO:0004872,#molecular_function%signal transducer activity%receptor activity;;;GO:0005887,#cellular_component%cell#membrane#intrinsic to membrane%integral to membrane%integral to plasma membrane; #cellular_component%cell#membrane#intrinsic to membrane%intrinsic to plasma membrane%integral to plasma membrane; #cellular_component%cell#membrane%plasma membrane#intrinsic to plasma membrane%integral to…
KIR2DL4	AY601812	GO:0004872,#molecular_function%signal transducer activity%receptor activity;;;
KIR2DS2	L76668	GO:0004872,#molecular_function%signal transducer activity%receptor activity;;;GO:0016021,#cellular_component%cell#membrane#intrinsic to membrane%integral to membrane;;;
KIR3DL1	U33328	GO:0004872,#molecular_function%signal transducer activity%receptor activity;;;
KIR3DP1
KIRREL3	KIRREL3	GO:0005515,#molecular_function%binding%protein binding;;;GO:0005576,#cellular_component%extracellular region;;;GO:0016021,#cellular_component%cell#membrane#intrinsic to membrane%integral to membrane;;;GO:0030097,#biological_process%development%morphogenesis%organogenesis%hemopoiesis; #biological_process%development%organ development#organogenesis%hemopoiesis;;;GO:0030165,#molecular_function%bindi…
KLC2L	KLC2L	GO:0003777,#molecular_function%motor activity%microtubule motor activity;;;GO:0005488,#molecular_function%binding;;;GO:0005871,#cellular_component%cell#intracellular#cytoskeleton%microtubule cytoskeleton#microtubule associated complex%kinesin complex; #cellular_component%cell#intracellular#intracellular organelle%intracellular non-membrane-bound organelle%cytoskeleton%microtubule cytoskeleton#mic…
KLF12		GO:0003700,#molecular_function%binding%nucleic acid binding%DNA binding%transcription factor activity; #molecular_function%transcription regulator activity%transcription factor activity;;;GO:0003714,#molecular_function%binding%protein binding%transcription factor binding%transcription cofactor activity%transcription corepressor activity; #molecular_function%transcription regulator activity%transc…
KLF4	KLF4	GO:0003676,#molecular_function%binding%nucleic acid binding;;;GO:0003700,#molecular_function%binding%nucleic acid binding%DNA binding%transcription factor activity; #molecular_function%transcription regulator activity%transcription factor activity;;;GO:0005634,#cellular_component%cell#intracellular#intracellular organelle%intracellular membrane-bound organelle%nucleus; #cellular_component%cell#in…
KLHL10	BC067753	GO:0005515,#molecular_function%binding%protein binding;;;
KLHL11		GO:0005515,#molecular_function%binding%protein binding;;;
KLK10		GO:0004263,#molecular_function%catalytic activity%hydrolase activity%peptidase activity%endopeptidase activity%serine-type endopeptidase activity%chymotrypsin activity; #molecular_function%catalytic activity%hydrolase activity%peptidase activity%serine-type peptidase activity%serine-type endopeptidase activity%chymotrypsin activity;;;GO:0004295,#molecular_function%catalytic activity%hydrolase act…
KLK11		GO:0004263,#molecular_function%catalytic activity%hydrolase activity%peptidase activity%endopeptidase activity%serine-type endopeptidase activity%chymotrypsin activity; #molecular_function%catalytic activity%hydrolase activity%peptidase activity%serine-type peptidase activity%serine-type endopeptidase activity%chymotrypsin activity;;;GO:0004295,#molecular_function%catalytic activity%hydrolase act…
KLK12		GO:0004295,#molecular_function%catalytic activity%hydrolase activity%peptidase activity%endopeptidase activity%serine-type endopeptidase activity%trypsin activity; #molecular_function%catalytic activity%hydrolase activity%peptidase activity%serine-type peptidase activity%serine-type endopeptidase activity%trypsin activity;;;GO:0006508,#biological_process%cellular process%cellular physiological pr…
KLK9	KLK9	GO:0008233,#molecular_function%catalytic activity%hydrolase activity%peptidase activity;;;
KNDC1	KNDC1	GO:0005085,#molecular_function%enzyme regulator activity%GTPase regulator activity%small GTPase regulator activity%guanyl-nucleotide exchange factor activity;;;GO:0007264,#biological_process%cellular process%cell communication%signal transduction%intracellular signaling cascade%small GTPase mediated signal transduction;;;
KNSL8		GO:0003777,#molecular_function%motor activity%microtubule motor activity;;;GO:0005488,#molecular_function%binding;;;GO:0005871,#cellular_component%cell#intracellular#cytoskeleton%microtubule cytoskeleton#microtubule associated complex%kinesin complex; #cellular_component%cell#intracellular#intracellular organelle%intracellular non-membrane-bound organelle%cytoskeleton%microtubule cytoskeleton#mic…
KPNB1		GO:0000059,#biological_process%cellular process%cellular physiological process%transport%intracellular transport%intracellular protein transport%protein targeting%protein-nucleus import#protein-nucleus import, docking; #biological_process%cellular process%cellular physiological process%transport%intracellular transport%nuclear transport%nuclear import%protein-nucleus import#protein-nucleus import…
KREMEN2		GO:0016021,#cellular_component%cell#membrane#intrinsic to membrane%integral to membrane;;;GO:0016055,#biological_process%cellular process%cell communication%signal transduction%cell surface receptor linked signal transduction%Wnt receptor signaling pathway;;;
KRT4		GO:0005198,#molecular_function%structural molecule activity;;;GO:0005882,#cellular_component%cell#intracellular#cytoskeleton%intermediate filament cytoskeleton#intermediate filament; #cellular_component%cell#intracellular#intracellular organelle%intracellular non-membrane-bound organelle%cytoskeleton%intermediate filament cytoskeleton#intermediate filament; #cellular_component%organelle%intracell…
KRT6L		GO:0005198,#molecular_function%structural molecule activity;;;GO:0005882,#cellular_component%cell#intracellular#cytoskeleton%intermediate filament cytoskeleton#intermediate filament; #cellular_component%cell#intracellular#intracellular organelle%intracellular non-membrane-bound organelle%cytoskeleton%intermediate filament cytoskeleton#intermediate filament; #cellular_component%organelle%intracell…
KRT7		GO:0005198,#molecular_function%structural molecule activity;;;GO:0005882,#cellular_component%cell#intracellular#cytoskeleton%intermediate filament cytoskeleton#intermediate filament; #cellular_component%cell#intracellular#intracellular organelle%intracellular non-membrane-bound organelle%cytoskeleton%intermediate filament cytoskeleton#intermediate filament; #cellular_component%organelle%intracell…
KRT8	KRT8	GO:0005198,#molecular_function%structural molecule activity;;;GO:0005882,#cellular_component%cell#intracellular#cytoskeleton%intermediate filament cytoskeleton#intermediate filament; #cellular_component%cell#intracellular#intracellular organelle%intracellular non-membrane-bound organelle%cytoskeleton%intermediate filament cytoskeleton#intermediate filament; #cellular_component%organelle%intracell…
KRTAP10-1
KRTAP10-2
KRTHB1	KRTHB1	GO:0005198,#molecular_function%structural molecule activity;;;GO:0005882,#cellular_component%cell#intracellular#cytoskeleton%intermediate filament cytoskeleton#intermediate filament; #cellular_component%cell#intracellular#intracellular organelle%intracellular non-membrane-bound organelle%cytoskeleton%intermediate filament cytoskeleton#intermediate filament; #cellular_component%organelle%intracell…
KRTHB3		GO:0005198,#molecular_function%structural molecule activity;;;GO:0005882,#cellular_component%cell#intracellular#cytoskeleton%intermediate filament cytoskeleton#intermediate filament; #cellular_component%cell#intracellular#intracellular organelle%intracellular non-membrane-bound organelle%cytoskeleton%intermediate filament cytoskeleton#intermediate filament; #cellular_component%organelle%intracell…
KRTHB6		GO:0005198,#molecular_function%structural molecule activity;;;GO:0005882,#cellular_component%cell#intracellular#cytoskeleton%intermediate filament cytoskeleton#intermediate filament; #cellular_component%cell#intracellular#intracellular organelle%intracellular non-membrane-bound organelle%cytoskeleton%intermediate filament cytoskeleton#intermediate filament; #cellular_component%organelle%intracell…
KUA-UEV	Kua-UEV
KUB3	KUB3	GO:0004677,#molecular_function%catalytic activity%transferase activity%transferase activity, transferring phosphorus-containing groups%kinase activity%protein kinase activity%protein serine/threonine kinase activity%DNA-dependent protein kinase activity; #molecular_function%catalytic activity%transferase activity%transferase activity, transferring phosphorus-containing groups%phosphotransferase a…
L04569
L38933
L3MBTL	L3MBTL	GO:0003700,#molecular_function%binding%nucleic acid binding%DNA binding%transcription factor activity; #molecular_function%transcription regulator activity%transcription factor activity;;;GO:0005634,#cellular_component%cell#intracellular#intracellular organelle%intracellular membrane-bound organelle%nucleus; #cellular_component%cell#intracellular#nucleus; #cellular_component%organelle%intracellul…
L3MBTL4		GO:0003700,#molecular_function%binding%nucleic acid binding%DNA binding%transcription factor activity; #molecular_function%transcription regulator activity%transcription factor activity;;;GO:0005634,#cellular_component%cell#intracellular#intracellular organelle%intracellular membrane-bound organelle%nucleus; #cellular_component%cell#intracellular#nucleus; #cellular_component%organelle%intracellul…
LAF4		GO:0003677,#molecular_function%binding%nucleic acid binding%DNA binding;;;GO:0005634,#cellular_component%cell#intracellular#intracellular organelle%intracellular membrane-bound organelle%nucleus; #cellular_component%cell#intracellular#nucleus; #cellular_component%organelle%intracellular organelle%intracellular membrane-bound organelle%nucleus; #cellular_component%organelle%membrane-bound organell…
LAMA1		GO:0005578,#cellular_component%extracellular matrix%extracellular matrix (sensu Metazoa); #cellular_component%extracellular region#extracellular matrix (sensu Metazoa);;;
LAMC3	AK075536	GO:0005198,#molecular_function%structural molecule activity;;;GO:0005578,#cellular_component%extracellular matrix%extracellular matrix (sensu Metazoa); #cellular_component%extracellular region#extracellular matrix (sensu Metazoa);;;
LAPTM4A		GO:0016021,#cellular_component%cell#membrane#intrinsic to membrane%integral to membrane;;;
LARGE		GO:0005794,#cellular_component%cell#intracellular#cytoplasm#Golgi apparatus; #cellular_component%cell#intracellular#intracellular organelle%intracellular membrane-bound organelle%Golgi apparatus; #cellular_component%organelle%intracellular organelle%intracellular membrane-bound organelle%Golgi apparatus; #cellular_component%organelle%membrane-bound organelle%intracellular membrane-bound organelle…
LASP1	LASP1	GO:0005856,#cellular_component%cell#intracellular#cytoskeleton; #cellular_component%cell#intracellular#intracellular organelle%intracellular non-membrane-bound organelle%cytoskeleton; #cellular_component%organelle%intracellular organelle%intracellular non-membrane-bound organelle%cytoskeleton; #cellular_component%organelle%non-membrane-bound organelle%intracellular non-membrane-bound organelle%cy…
LCK		GO:0004674,#molecular_function%catalytic activity%transferase activity%transferase activity, transferring phosphorus-containing groups%kinase activity%protein kinase activity%protein serine/threonine kinase activity; #molecular_function%catalytic activity%transferase activity%transferase activity, transferring phosphorus-containing groups%phosphotransferase activity, alcohol group as acceptor%pro…
LCMT1		GO:0008168,#molecular_function%catalytic activity%transferase activity%transferase activity, transferring one-carbon groups%methyltransferase activity;;;GO:0016740,#molecular_function%catalytic activity%transferase activity;;;
LCN12	CR607386	GO:0001516,#biological_process%cellular process%cellular physiological process%cellular metabolism%cellular biosynthesis%organic acid biosynthesis%carboxylic acid biosynthesis%fatty acid biosynthesis%icosanoid biosynthesis%prostanoid biosynthesis%prostaglandin biosynthesis; #biological_process%cellular process%cellular physiological process%cellular metabolism%cellular lipid metabolism%fatty acid…
LDHAL6B		GO:0004459,#molecular_function%catalytic activity%oxidoreductase activity%oxidoreductase activity, acting on CH-OH group of donors%lactate dehydrogenase activity%L-lactate dehydrogenase activity; #molecular_function%catalytic activity%oxidoreductase activity%oxidoreductase activity, acting on CH-OH group of donors%oxidoreductase activity, acting on the CH-OH group of donors, NAD or NADP as accept…
LDLR		GO:0004888,#molecular_function%signal transducer activity%receptor activity%transmembrane receptor activity;;;GO:0005041,#molecular_function%binding%protein binding%lipoprotein binding%low-density lipoprotein binding%low-density lipoprotein receptor activity; #molecular_function%signal transducer activity%receptor activity%transmembrane receptor activity%lipoprotein receptor activity%low-density …
LEAP-2
LECT1		GO:0001501,#biological_process%development%morphogenesis%organogenesis%skeletal development; #biological_process%development%organ development#organogenesis%skeletal development;;;GO:0005604,#cellular_component%extracellular matrix%extracellular matrix (sensu Metazoa)#basement membrane; #cellular_component%extracellular region#extracellular matrix (sensu Metazoa)#basement membrane;;;GO:0005615,#c…
LEMD1	LEMD1	GO:0005635,#cellular_component%cell#intracellular#intracellular organelle%intracellular membrane-bound organelle%nucleus#nuclear membrane; #cellular_component%cell#intracellular#nucleus#nuclear membrane; #cellular_component%cell#membrane%endomembrane system#nuclear membrane; #cellular_component%cell#membrane%organelle membrane%nuclear membrane; #cellular_component%organelle%intracellular organell…
LEPR		GO:0004896,#molecular_function%signal transducer activity%receptor activity%transmembrane receptor activity%hematopoietin/interferon-class (D200-domain) cytokine receptor activity;;;GO:0005887,#cellular_component%cell#membrane#intrinsic to membrane%integral to membrane%integral to plasma membrane; #cellular_component%cell#membrane#intrinsic to membrane%intrinsic to plasma membrane%integral to pla…
LGALS1		GO:0004871,#molecular_function%signal transducer activity;;;GO:0005529,#molecular_function%binding%carbohydrate binding%sugar binding;;;GO:0006915,#biological_process%cellular process%cellular physiological process%cell death%programmed cell death%apoptosis; #biological_process%physiological process%cellular physiological process%cell death%programmed cell death%apoptosis; #biological_process%phy…
LGALS12		GO:0005529,#molecular_function%binding%carbohydrate binding%sugar binding;;;
LGALS2		GO:0005529,#molecular_function%binding%carbohydrate binding%sugar binding;;;GO:0005625,#cellular_component%cell#cell fraction%soluble fraction;;;
LGALS7		GO:0005529,#molecular_function%binding%carbohydrate binding%sugar binding;;;GO:0005615,#cellular_component%extracellular region#extracellular space;;;GO:0005634,#cellular_component%cell#intracellular#intracellular organelle%intracellular membrane-bound organelle%nucleus; #cellular_component%cell#intracellular#nucleus; #cellular_component%organelle%intracellular organelle%intracellular membrane-bo…
LGMN	LGMN	GO:0001509,#molecular_function%catalytic activity%hydrolase activity%peptidase activity%cysteine-type peptidase activity%cysteine-type endopeptidase activity%legumain activity; #molecular_function%catalytic activity%hydrolase activity%peptidase activity%endopeptidase activity%cysteine-type endopeptidase activity%legumain activity;;;GO:0005764,#cellular_component%cell#intracellular#cytoplasm#vacuo…
LGR5		GO:0004872,#molecular_function%signal transducer activity%receptor activity;;;GO:0005887,#cellular_component%cell#membrane#intrinsic to membrane%integral to membrane%integral to plasma membrane; #cellular_component%cell#membrane#intrinsic to membrane%intrinsic to plasma membrane%integral to plasma membrane; #cellular_component%cell#membrane%plasma membrane#intrinsic to plasma membrane%integral to…
LHX2		GO:0003700,#molecular_function%binding%nucleic acid binding%DNA binding%transcription factor activity; #molecular_function%transcription regulator activity%transcription factor activity;;;GO:0005634,#cellular_component%cell#intracellular#intracellular organelle%intracellular membrane-bound organelle%nucleus; #cellular_component%cell#intracellular#nucleus; #cellular_component%organelle%intracellul…
LHX6		GO:0003700,#molecular_function%binding%nucleic acid binding%DNA binding%transcription factor activity; #molecular_function%transcription regulator activity%transcription factor activity;;;GO:0005634,#cellular_component%cell#intracellular#intracellular organelle%intracellular membrane-bound organelle%nucleus; #cellular_component%cell#intracellular#nucleus; #cellular_component%organelle%intracellul…
LIM2		GO:0005212,#molecular_function%structural molecule activity%structural constituent of eye lens;;;GO:0006816,#biological_process%cellular process%cellular physiological process%transport%ion transport%cation transport%di-, tri-valent inorganic cation transport%calcium ion transport; #biological_process%cellular process%cellular physiological process%transport%ion transport%cation transport%metal i…
LIMD1		GO:0005515,#molecular_function%binding%protein binding;;;GO:0006355,#biological_process%cellular process%cellular physiological process%cellular metabolism%nucleobase, nucleoside, nucleotide and nucleic acid metabolism#regulation of nucleobase, nucleoside, nucleotide and nucleic acid metabolism%regulation of transcription%regulation of transcription, DNA-dependent; #biological_process%cellular pr…
LIMK2	LIMK2	GO:0004674,#molecular_function%catalytic activity%transferase activity%transferase activity, transferring phosphorus-containing groups%kinase activity%protein kinase activity%protein serine/threonine kinase activity; #molecular_function%catalytic activity%transferase activity%transferase activity, transferring phosphorus-containing groups%phosphotransferase activity, alcohol group as acceptor%pro…
LIPH	LIPH	GO:0003824,#molecular_function%catalytic activity;;;GO:0006629,#biological_process%physiological process%metabolism%primary metabolism%lipid metabolism;;;
LIPI
LITAF		GO:0003702,#molecular_function%transcription regulator activity%RNA polymerase II transcription factor activity;;;GO:0004871,#molecular_function%signal transducer activity;;;GO:0005634,#cellular_component%cell#intracellular#intracellular organelle%intracellular membrane-bound organelle%nucleus; #cellular_component%cell#intracellular#nucleus; #cellular_component%organelle%intracellular organelle%i…
LMAN1		GO:0000139,#cellular_component%cell#intracellular#cytoplasm#Golgi apparatus#Golgi membrane; #cellular_component%cell#intracellular#intracellular organelle%intracellular membrane-bound organelle%Golgi apparatus#Golgi membrane; #cellular_component%cell#membrane%endomembrane system#Golgi membrane; #cellular_component%cell#membrane%organelle membrane%Golgi membrane; #cellular_component%organelle%intr…
LMAN1L	LMAN1L	GO:0003824,#molecular_function%catalytic activity;;;GO:0005529,#molecular_function%binding%carbohydrate binding%sugar binding;;;GO:0016020,#cellular_component%cell#membrane;;;GO:0016021,#cellular_component%cell#membrane#intrinsic to membrane%integral to membrane;;;
LMTK2		GO:0004674,#molecular_function%catalytic activity%transferase activity%transferase activity, transferring phosphorus-containing groups%kinase activity%protein kinase activity%protein serine/threonine kinase activity; #molecular_function%catalytic activity%transferase activity%transferase activity, transferring phosphorus-containing groups%phosphotransferase activity, alcohol group as acceptor%pro…
LOC112869
LOC114984
LOC124220
LOC124402
LOC124842
LOC128977
LOC130940
LOC144347
LOC144983		GO:0003676,#molecular_function%binding%nucleic acid binding;;;
LOC147111
LOC153561
LOC161931	LOC161931	GO:0003725,#molecular_function%binding%nucleic acid binding%RNA binding%double-stranded RNA binding;;;GO:0004000,#molecular_function%catalytic activity%deaminase activity%adenosine deaminase activity; #molecular_function%catalytic activity%hydrolase activity%hydrolase activity, acting on carbon-nitrogen (but not peptide) bonds%hydrolase activity, acting on carbon-nitrogen (but not peptide) bonds,…
LOC162427
LOC200008	BC071735	GO:0005783,#cellular_component%cell#intracellular#cytoplasm#endoplasmic reticulum; #cellular_component%cell#intracellular#intracellular organelle%intracellular membrane-bound organelle%endoplasmic reticulum; #cellular_component%organelle%intracellular organelle%intracellular membrane-bound organelle%endoplasmic reticulum; #cellular_component%organelle%membrane-bound organelle%intracellular membra…
LOC201191
LOC203427	LOC203427	GO:0005215,#molecular_function%transporter activity;;;GO:0005488,#molecular_function%binding;;;GO:0005743,#cellular_component%cell#intracellular#cytoplasm#mitochondrion#mitochondrial membrane#mitochondrial inner membrane; #cellular_component%cell#intracellular#intracellular organelle%intracellular membrane-bound organelle%mitochondrion#mitochondrial membrane#mitochondrial inner membrane; #cellula…
LOC220070
LOC255104
LOC255313		GO:0004177,#molecular_function%catalytic activity%hydrolase activity%peptidase activity%exopeptidase activity%aminopeptidase activity;;;GO:0016787,#molecular_function%catalytic activity%hydrolase activity;;;
LOC255743		GO:0005509,#molecular_function%binding%ion binding%cation binding%calcium ion binding; #molecular_function%binding%ion binding%metal ion binding%calcium ion binding;;;GO:0016020,#cellular_component%cell#membrane;;;
[truncated: 1,267 more rows]
