# Supplementary material for: Genome-wide sequence and functional analysis of early replicating DNA in normal human fibroblasts
Source: BMC Genomics. 2006 Nov 29;7:301. doi: 10.1186/1471-2164-7-301 (PMC1702361; doi:10.1186/1471-2164-7-301)
Supplement: Additional file 4 — Results of GO database analysis using the GOStat program available at . [file 1471-2164-7-301-S4.xls]

## Sheet: islands
GOstat analysis for genes associated with islands
GO:0001584	38	625	-9.66105e-06	under	rhodopsin-like receptor activity	molecular_function	signal transducer activity	receptor activity	transmembrane receptor activity	G-protein coupled receptor activity	rhodopsin-like receptor activity
GO:0004930	50	713	-2.75835e-05	under	G-protein coupled receptor activity	molecular_function	signal transducer activity	receptor activity	transmembrane receptor activity	G-protein coupled receptor activity
GO:0004984	11	323	-2.75835e-05	under	olfactory receptor activity	molecular_function	signal transducer activity	receptor activity	transmembrane receptor activity	G-protein coupled receptor activity	rhodopsin-like receptor activity	olfactory receptor activity
GO:0007186	74	867	-0.000640036	under	G-protein coupled receptor protein signaling pathway	biological_process	cellular process	cell communication	signal transduction	cell surface receptor linked signal transduction	G-protein coupled receptor protein signaling pathway
GO:0007606	14	306	-0.000919185	under	sensory perception of chemical stimulus	biological_process	physiological process	organismal physiological process	neurophysiological process	sensory perception	sensory perception of chemical stimulus
					biological_process	response to stimulus	sensory perception	sensory perception of chemical stimulus
GO:0007608	14	285	-0.00402386	under	sensory perception of smell	biological_process	physiological process	organismal physiological process	neurophysiological process	sensory perception	sensory perception of chemical stimulus	sensory perception of smell
					biological_process	response to stimulus	sensory perception	sensory perception of chemical stimulus	sensory perception of smell
GO:0019198	11	19	0.00497748	over	transmembrane receptor protein phosphatase activity	molecular_function	catalytic activity	hydrolase activity	hydrolase activity acting on ester bonds	phosphoric ester hydrolase activity	phosphoric monoester hydrolase activity	phosphoprotein phosphatase activity	transmembrane receptor protein phosphatase activity
					molecular_function	signal transducer activity	receptor activity	transmembrane receptor activity	transmembrane receptor protein phosphatase activity
GO:0005001	11	19	0.00497748	over	transmembrane receptor protein tyrosine phosphatase activity	molecular_function	catalytic activity	hydrolase activity	hydrolase activity acting on ester bonds	phosphoric ester hydrolase activity	phosphoric monoester hydrolase activity	phosphoprotein phosphatase activity	protein tyrosine phosphatase activity	transmembrane receptor protein tyrosine phosphatase activity
					molecular_function	catalytic activity	hydrolase activity	hydrolase activity acting on ester bonds	phosphoric ester hydrolase activity	phosphoric monoester hydrolase activity	phosphoprotein phosphatase activity	transmembrane receptor protein phosphatase activity	transmembrane receptor protein tyrosine phosphatase activity
					molecular_function	signal transducer activity	receptor activity	transmembrane receptor activity	transmembrane receptor protein phosphatase activity	transmembrane receptor protein tyrosine phosphatase activity
GO:0005217	8	12	0.0178371	over	intracellular ligand-gated ion channel activity	molecular_function	transporter activity	channel or pore class transporter activity	alpha-type channel activity	ion channel activity	ligand-gated ion channel activity	intracellular ligand-gated ion channel activity
					molecular_function	transporter activity	ion transporter activity	ion channel activity	ligand-gated ion channel activity	intracellular ligand-gated ion channel activity
GO:0012502	36	137	0.0274421	over	induction of programmed cell death	biological_process	cellular process	cellular physiological process	cell death	programmed cell death	regulation of programmed cell death	positive regulation of programmed cell death	induction of programmed cell death
					biological_process	cellular process	cellular physiological process	regulation of cellular physiological process	positive regulation of cellular physiological process	positive regulation of programmed cell death	induction of programmed cell death
					biological_process	cellular process	cellular physiological process	regulation of cellular physiological process	regulation of programmed cell death	positive regulation of programmed cell death	induction of programmed cell death
					biological_process	cellular process	regulation of cellular process	positive regulation of cellular process	positive regulation of cellular physiological process	positive regulation of programmed cell death	induction of programmed cell death
					biological_process	cellular process	regulation of cellular process	regulation of cellular physiological process	positive regulation of cellular physiological process	positive regulation of programmed cell death	induction of programmed cell death
					biological_process	cellular process	regulation of cellular process	regulation of cellular physiological process	regulation of programmed cell death	positive regulation of programmed cell death	induction of programmed cell death
					biological_process	physiological process	cellular physiological process	cell death	programmed cell death	regulation of programmed cell death	positive regulation of programmed cell death	induction of programmed cell death
					biological_process	physiological process	cellular physiological process	regulation of cellular physiological process	positive regulation of cellular physiological process	positive regulation of programmed cell death	induction of programmed cell death
					biological_process	physiological process	cellular physiological process	regulation of cellular physiological process	regulation of programmed cell death	positive regulation of programmed cell death	induction of programmed cell death
					biological_process	physiological process	death	cell death	programmed cell death	regulation of programmed cell death	positive regulation of programmed cell death	induction of programmed cell death
					biological_process	physiological process	regulation of physiological process	positive regulation of physiological process	positive regulation of cellular physiological process	positive regulation of programmed cell death	induction of programmed cell death
					biological_process	physiological process	regulation of physiological process	regulation of cellular physiological process	positive regulation of cellular physiological process	positive regulation of programmed cell death	induction of programmed cell death
					biological_process	physiological process	regulation of physiological process	regulation of cellular physiological process	regulation of programmed cell death	positive regulation of programmed cell death	induction of programmed cell death
					biological_process	regulation of biological process	positive regulation of biological process	positive regulation of cellular process	positive regulation of cellular physiological process	positive regulation of programmed cell death	induction of programmed cell death
					biological_process	regulation of biological process	positive regulation of biological process	positive regulation of physiological process	positive regulation of cellular physiological process	positive regulation of programmed cell death	induction of programmed cell death
					biological_process	regulation of biological process	regulation of cellular process	positive regulation of cellular process	positive regulation of cellular physiological process	positive regulation of programmed cell death	induction of programmed cell death
					biological_process	regulation of biological process	regulation of cellular process	regulation of cellular physiological process	positive regulation of cellular physiological process	positive regulation of programmed cell death	induction of programmed cell death
					biological_process	regulation of biological process	regulation of cellular process	regulation of cellular physiological process	regulation of programmed cell death	positive regulation of programmed cell death	induction of programmed cell death
					biological_process	regulation of biological process	regulation of physiological process	positive regulation of physiological process	positive regulation of cellular physiological process	positive regulation of programmed cell death	induction of programmed cell death
					biological_process	regulation of biological process	regulation of physiological process	regulation of cellular physiological process	positive regulation of cellular physiological process	positive regulation of programmed cell death	induction of programmed cell death
					biological_process	regulation of biological process	regulation of physiological process	regulation of cellular physiological process	regulation of programmed cell death	positive regulation of programmed cell death	induction of programmed cell death
GO:0006917	36	137	0.0274421	over	induction of apoptosis	biological_process	cellular process	cellular physiological process	cell death	programmed cell death	apoptosis	regulation of apoptosis	positive regulation of apoptosis	induction of apoptosis
					biological_process	cellular process	cellular physiological process	cell death	programmed cell death	regulation of programmed cell death	positive regulation of programmed cell death	induction of programmed cell death	induction of apoptosis
					biological_process	cellular process	cellular physiological process	cell death	programmed cell death	regulation of programmed cell death	positive regulation of programmed cell death	positive regulation of apoptosis	induction of apoptosis
					biological_process	cellular process	cellular physiological process	cell death	programmed cell death	regulation of programmed cell death	regulation of apoptosis	positive regulation of apoptosis	induction of apoptosis
					biological_process	cellular process	cellular physiological process	regulation of cellular physiological process	positive regulation of cellular physiological process	positive regulation of programmed cell death	induction of programmed cell death	induction of apoptosis
					biological_process	cellular process	cellular physiological process	regulation of cellular physiological process	positive regulation of cellular physiological process	positive regulation of programmed cell death	positive regulation of apoptosis	induction of apoptosis
					biological_process	cellular process	cellular physiological process	regulation of cellular physiological process	regulation of programmed cell death	positive regulation of programmed cell death	induction of programmed cell death	induction of apoptosis
					biological_process	cellular process	cellular physiological process	regulation of cellular physiological process	regulation of programmed cell death	positive regulation of programmed cell death	positive regulation of apoptosis	induction of apoptosis
					biological_process	cellular process	cellular physiological process	regulation of cellular physiological process	regulation of programmed cell death	regulation of apoptosis	positive regulation of apoptosis	induction of apoptosis
					biological_process	cellular process	regulation of cellular process	positive regulation of cellular process	positive regulation of cellular physiological process	positive regulation of programmed cell death	induction of programmed cell death	induction of apoptosis
					biological_process	cellular process	regulation of cellular process	positive regulation of cellular process	positive regulation of cellular physiological process	positive regulation of programmed cell death	positive regulation of apoptosis	induction of apoptosis
					biological_process	cellular process	regulation of cellular process	regulation of cellular physiological process	positive regulation of cellular physiological process	positive regulation of programmed cell death	induction of programmed cell death	induction of apoptosis
					biological_process	cellular process	regulation of cellular process	regulation of cellular physiological process	positive regulation of cellular physiological process	positive regulation of programmed cell death	positive regulation of apoptosis	induction of apoptosis
					biological_process	cellular process	regulation of cellular process	regulation of cellular physiological process	regulation of programmed cell death	positive regulation of programmed cell death	induction of programmed cell death	induction of apoptosis
					biological_process	cellular process	regulation of cellular process	regulation of cellular physiological process	regulation of programmed cell death	positive regulation of programmed cell death	positive regulation of apoptosis	induction of apoptosis
					biological_process	cellular process	regulation of cellular process	regulation of cellular physiological process	regulation of programmed cell death	regulation of apoptosis	positive regulation of apoptosis	induction of apoptosis
					biological_process	physiological process	cellular physiological process	cell death	programmed cell death	apoptosis	regulation of apoptosis	positive regulation of apoptosis	induction of apoptosis
					biological_process	physiological process	cellular physiological process	cell death	programmed cell death	regulation of programmed cell death	positive regulation of programmed cell death	induction of programmed cell death	induction of apoptosis
					biological_process	physiological process	cellular physiological process	cell death	programmed cell death	regulation of programmed cell death	positive regulation of programmed cell death	positive regulation of apoptosis	induction of apoptosis
					biological_process	physiological process	cellular physiological process	cell death	programmed cell death	regulation of programmed cell death	regulation of apoptosis	positive regulation of apoptosis	induction of apoptosis
					biological_process	physiological process	cellular physiological process	regulation of cellular physiological process	positive regulation of cellular physiological process	positive regulation of programmed cell death	induction of programmed cell death	induction of apoptosis
					biological_process	physiological process	cellular physiological process	regulation of cellular physiological process	positive regulation of cellular physiological process	positive regulation of programmed cell death	positive regulation of apoptosis	induction of apoptosis
					biological_process	physiological process	cellular physiological process	regulation of cellular physiological process	regulation of programmed cell death	positive regulation of programmed cell death	induction of programmed cell death	induction of apoptosis
					biological_process	physiological process	cellular physiological process	regulation of cellular physiological process	regulation of programmed cell death	positive regulation of programmed cell death	positive regulation of apoptosis	induction of apoptosis
					biological_process	physiological process	cellular physiological process	regulation of cellular physiological process	regulation of programmed cell death	regulation of apoptosis	positive regulation of apoptosis	induction of apoptosis
					biological_process	physiological process	death	cell death	programmed cell death	apoptosis	regulation of apoptosis	positive regulation of apoptosis	induction of apoptosis
					biological_process	physiological process	death	cell death	programmed cell death	regulation of programmed cell death	positive regulation of programmed cell death	induction of programmed cell death	induction of apoptosis
					biological_process	physiological process	death	cell death	programmed cell death	regulation of programmed cell death	positive regulation of programmed cell death	positive regulation of apoptosis	induction of apoptosis
					biological_process	physiological process	death	cell death	programmed cell death	regulation of programmed cell death	regulation of apoptosis	positive regulation of apoptosis	induction of apoptosis
					biological_process	physiological process	regulation of physiological process	positive regulation of physiological process	positive regulation of cellular physiological process	positive regulation of programmed cell death	induction of programmed cell death	induction of apoptosis
					biological_process	physiological process	regulation of physiological process	positive regulation of physiological process	positive regulation of cellular physiological process	positive regulation of programmed cell death	positive regulation of apoptosis	induction of apoptosis
					biological_process	physiological process	regulation of physiological process	regulation of cellular physiological process	positive regulation of cellular physiological process	positive regulation of programmed cell death	induction of programmed cell death	induction of apoptosis
					biological_process	physiological process	regulation of physiological process	regulation of cellular physiological process	positive regulation of cellular physiological process	positive regulation of programmed cell death	positive regulation of apoptosis	induction of apoptosis
					biological_process	physiological process	regulation of physiological process	regulation of cellular physiological process	regulation of programmed cell death	positive regulation of programmed cell death	induction of programmed cell death	induction of apoptosis
					biological_process	physiological process	regulation of physiological process	regulation of cellular physiological process	regulation of programmed cell death	positive regulation of programmed cell death	positive regulation of apoptosis	induction of apoptosis
					biological_process	physiological process	regulation of physiological process	regulation of cellular physiological process	regulation of programmed cell death	regulation of apoptosis	positive regulation of apoptosis	induction of apoptosis
					biological_process	regulation of biological process	positive regulation of biological process	positive regulation of cellular process	positive regulation of cellular physiological process	positive regulation of programmed cell death	induction of programmed cell death	induction of apoptosis
					biological_process	regulation of biological process	positive regulation of biological process	positive regulation of cellular process	positive regulation of cellular physiological process	positive regulation of programmed cell death	positive regulation of apoptosis	induction of apoptosis
					biological_process	regulation of biological process	positive regulation of biological process	positive regulation of physiological process	positive regulation of cellular physiological process	positive regulation of programmed cell death	induction of programmed cell death	induction of apoptosis
					biological_process	regulation of biological process	positive regulation of biological process	positive regulation of physiological process	positive regulation of cellular physiological process	positive regulation of programmed cell death	positive regulation of apoptosis	induction of apoptosis
					biological_process	regulation of biological process	regulation of cellular process	positive regulation of cellular process	positive regulation of cellular physiological process	positive regulation of programmed cell death	induction of programmed cell death	induction of apoptosis
					biological_process	regulation of biological process	regulation of cellular process	positive regulation of cellular process	positive regulation of cellular physiological process	positive regulation of programmed cell death	positive regulation of apoptosis	induction of apoptosis
					biological_process	regulation of biological process	regulation of cellular process	regulation of cellular physiological process	positive regulation of cellular physiological process	positive regulation of programmed cell death	induction of programmed cell death	induction of apoptosis
					biological_process	regulation of biological process	regulation of cellular process	regulation of cellular physiological process	positive regulation of cellular physiological process	positive regulation of programmed cell death	positive regulation of apoptosis	induction of apoptosis
					biological_process	regulation of biological process	regulation of cellular process	regulation of cellular physiological process	regulation of programmed cell death	positive regulation of programmed cell death	induction of programmed cell death	induction of apoptosis
					biological_process	regulation of biological process	regulation of cellular process	regulation of cellular physiological process	regulation of programmed cell death	positive regulation of programmed cell death	positive regulation of apoptosis	induction of apoptosis
					biological_process	regulation of biological process	regulation of cellular process	regulation of cellular physiological process	regulation of programmed cell death	regulation of apoptosis	positive regulation of apoptosis	induction of apoptosis
					biological_process	regulation of biological process	regulation of physiological process	positive regulation of physiological process	positive regulation of cellular physiological process	positive regulation of programmed cell death	induction of programmed cell death	induction of apoptosis
					biological_process	regulation of biological process	regulation of physiological process	positive regulation of physiological process	positive regulation of cellular physiological process	positive regulation of programmed cell death	positive regulation of apoptosis	induction of apoptosis
					biological_process	regulation of biological process	regulation of physiological process	regulation of cellular physiological process	positive regulation of cellular physiological process	positive regulation of programmed cell death	induction of programmed cell death	induction of apoptosis
					biological_process	regulation of biological process	regulation of physiological process	regulation of cellular physiological process	positive regulation of cellular physiological process	positive regulation of programmed cell death	positive regulation of apoptosis	induction of apoptosis
					biological_process	regulation of biological process	regulation of physiological process	regulation of cellular physiological process	regulation of programmed cell death	positive regulation of programmed cell death	induction of programmed cell death	induction of apoptosis
					biological_process	regulation of biological process	regulation of physiological process	regulation of cellular physiological process	regulation of programmed cell death	positive regulation of programmed cell death	positive regulation of apoptosis	induction of apoptosis
					biological_process	regulation of biological process	regulation of physiological process	regulation of cellular physiological process	regulation of programmed cell death	regulation of apoptosis	positive regulation of apoptosis	induction of apoptosis
GO:0004714	20	63	0.0408897	over	transmembrane receptor protein tyrosine kinase activity	molecular_function	catalytic activity	transferase activity	transferase activity transferring phosphorus-containing groups	kinase activity	protein kinase activity	protein-tyrosine kinase activity	transmembrane receptor protein tyrosine kinase activity
					molecular_function	catalytic activity	transferase activity	transferase activity transferring phosphorus-containing groups	kinase activity	protein kinase activity	transmembrane receptor protein kinase activity	transmembrane receptor protein tyrosine kinase activity
					molecular_function	catalytic activity	transferase activity	transferase activity transferring phosphorus-containing groups	phosphotransferase activity alcohol group as acceptor	protein kinase activity	protein-tyrosine kinase activity	transmembrane receptor protein tyrosine kinase activity
					molecular_function	catalytic activity	transferase activity	transferase activity transferring phosphorus-containing groups	phosphotransferase activity alcohol group as acceptor	protein kinase activity	transmembrane receptor protein kinase activity	transmembrane receptor protein tyrosine kinase activity
					molecular_function	signal transducer activity	receptor activity	transmembrane receptor activity	transmembrane receptor protein kinase activity	transmembrane receptor protein tyrosine kinase activity
GO:0043068	38	154	0.0807562	over	positive regulation of programmed cell death	biological_process	cellular process	cellular physiological process	cell death	programmed cell death	regulation of programmed cell death	positive regulation of programmed cell death
					biological_process	cellular process	cellular physiological process	regulation of cellular physiological process	positive regulation of cellular physiological process	positive regulation of programmed cell death
					biological_process	cellular process	cellular physiological process	regulation of cellular physiological process	regulation of programmed cell death	positive regulation of programmed cell death
					biological_process	cellular process	regulation of cellular process	positive regulation of cellular process	positive regulation of cellular physiological process	positive regulation of programmed cell death
					biological_process	cellular process	regulation of cellular process	regulation of cellular physiological process	positive regulation of cellular physiological process	positive regulation of programmed cell death
					biological_process	cellular process	regulation of cellular process	regulation of cellular physiological process	regulation of programmed cell death	positive regulation of programmed cell death
					biological_process	physiological process	cellular physiological process	cell death	programmed cell death	regulation of programmed cell death	positive regulation of programmed cell death
					biological_process	physiological process	cellular physiological process	regulation of cellular physiological process	positive regulation of cellular physiological process	positive regulation of programmed cell death
					biological_process	physiological process	cellular physiological process	regulation of cellular physiological process	regulation of programmed cell death	positive regulation of programmed cell death
					biological_process	physiological process	death	cell death	programmed cell death	regulation of programmed cell death	positive regulation of programmed cell death
					biological_process	physiological process	regulation of physiological process	positive regulation of physiological process	positive regulation of cellular physiological process	positive regulation of programmed cell death
					biological_process	physiological process	regulation of physiological process	regulation of cellular physiological process	positive regulation of cellular physiological process	positive regulation of programmed cell death
					biological_process	physiological process	regulation of physiological process	regulation of cellular physiological process	regulation of programmed cell death	positive regulation of programmed cell death
					biological_process	regulation of biological process	positive regulation of biological process	positive regulation of cellular process	positive regulation of cellular physiological process	positive regulation of programmed cell death
					biological_process	regulation of biological process	positive regulation of biological process	positive regulation of physiological process	positive regulation of cellular physiological process	positive regulation of programmed cell death
					biological_process	regulation of biological process	regulation of cellular process	positive regulation of cellular process	positive regulation of cellular physiological process	positive regulation of programmed cell death
					biological_process	regulation of biological process	regulation of cellular process	regulation of cellular physiological process	positive regulation of cellular physiological process	positive regulation of programmed cell death
					biological_process	regulation of biological process	regulation of cellular process	regulation of cellular physiological process	regulation of programmed cell death	positive regulation of programmed cell death
					biological_process	regulation of biological process	regulation of physiological process	positive regulation of physiological process	positive regulation of cellular physiological process	positive regulation of programmed cell death
					biological_process	regulation of biological process	regulation of physiological process	regulation of cellular physiological process	positive regulation of cellular physiological process	positive regulation of programmed cell death
					biological_process	regulation of biological process	regulation of physiological process	regulation of cellular physiological process	regulation of programmed cell death	positive regulation of programmed cell death
GO:0007223	9	18	0.0807562	over	frizzled-2 signaling pathway	biological_process	cellular process	cell communication	signal transduction	cell surface receptor linked signal transduction	Wnt receptor signaling pathway	frizzled-2 signaling pathway

## Sheet: >1.75
GOstat analysis for genes associated with replication timing markers from Woodfine et al. Hum. Mol. Genet. 2004, 101(51):17771-17776 and Cell Cycle 2005, 4(1):172-176. Analysis from markers with replication timing ratios of >1.75 are shown.
GO:0004930	21	153	-6.00911e-06	under	G-protein coupled receptor activity	molecular_function	signal transducer activity	receptor activity	transmembrane receptor activity	G-protein coupled receptor activity
GO:0001584	16	129	-1.04558e-05	under	rhodopsin-like receptor activity	molecular_function	signal transducer activity	receptor activity	transmembrane receptor activity	G-protein coupled receptor activity	rhodopsin-like receptor activity
GO:0004888	56	271	-1.13891e-05	under	transmembrane receptor activity	molecular_function	signal transducer activity	receptor activity	transmembrane receptor activity
GO:0007186	40	195	-0.00111187	under	G-protein coupled receptor protein signaling pathway	biological_process	cellular process	cell communication	signal transduction	cell surface receptor linked signal transduction	G-protein coupled receptor protein signaling pathway
GO:0007600	23	131	-0.00258109	under	sensory perception	biological_process	physiological process	organismal physiological process	neurophysiological process	sensory perception
					biological_process	response to stimulus	sensory perception
GO:0050877	38	182	-0.00291818	under	neurophysiological process	biological_process	physiological process	organismal physiological process	neurophysiological process
GO:0004872	97	365	-0.0083605	under	receptor activity	molecular_function	signal transducer activity	receptor activity
GO:0044255	54	95	0.0214785	over	cellular lipid metabolism	biological_process	cellular process	cellular physiological process	cellular metabolism	cellular lipid metabolism
					biological_process	physiological process	cellular physiological process	cellular metabolism	cellular lipid metabolism
					biological_process	physiological process	metabolism	cellular metabolism	cellular lipid metabolism
					biological_process	physiological process	metabolism	primary metabolism	lipid metabolism	cellular lipid metabolism
GO:0043231	464	1140	0.247909	over	intracellular membrane-bound organelle	cellular_component	cell	intracellular	intracellular organelle	intracellular membrane-bound organelle
					cellular_component	organelle	intracellular organelle	intracellular membrane-bound organelle
					cellular_component	organelle	membrane-bound organelle	intracellular membrane-bound organelle
GO:0043227	464	1140	0.247909	over	membrane-bound organelle	cellular_component	organelle	membrane-bound organelle
GO:0009967	16	22	0.251094	over	positive regulation of signal transduction	biological_process	cellular process	cell communication	signal transduction	regulation of signal transduction	positive regulation of signal transduction
					biological_process	cellular process	regulation of cellular process	positive regulation of cellular process	positive regulation of signal transduction
					biological_process	cellular process	regulation of cellular process	regulation of signal transduction	positive regulation of signal transduction
					biological_process	regulation of biological process	positive regulation of biological process	positive regulation of cellular process	positive regulation of signal transduction
					biological_process	regulation of biological process	regulation of cellular process	positive regulation of cellular process	positive regulation of signal transduction
					biological_process	regulation of biological process	regulation of cellular process	regulation of signal transduction	positive regulation of signal transduction
GO:0045184	68	135	0.265664	over	establishment of protein localization	biological_process	physiological process	localization	establishment of localization	establishment of protein localization
					biological_process	physiological process	localization	protein localization	establishment of protein localization
GO:0015031	67	133	0.267722	over	protein transport	biological_process	cellular process	cellular physiological process	transport	protein transport
					biological_process	physiological process	cellular physiological process	transport	protein transport
					biological_process	physiological process	localization	establishment of localization	establishment of protein localization	protein transport
					biological_process	physiological process	localization	establishment of localization	transport	protein transport
					biological_process	physiological process	localization	protein localization	establishment of protein localization	protein transport
GO:0007166	92	322	-0.291552	under	cell surface receptor linked signal transduction	biological_process	cellular process	cell communication	signal transduction	cell surface receptor linked signal transduction
GO:0008104	69	139	0.31576	over	protein localization	biological_process	physiological process	localization	protein localization
GO:0050875	801	2060	0.31576	over	cellular physiological process	biological_process	cellular process	cellular physiological process
					biological_process	physiological process	cellular physiological process
GO:0051090	6	6	0.367487	over	regulation of transcription factor activity	biological_process	cellular process	cellular physiological process	cellular metabolism	nucleobase nucleoside nucleotide and nucleic acid metabolism	regulation of nucleobase nucleoside nucleotide and nucleic acid metabolism	regulation of transcription	regulation of transcription factor activity
					biological_process	cellular process	cellular physiological process	cellular metabolism	nucleobase nucleoside nucleotide and nucleic acid metabolism	transcription	regulation of transcription	regulation of transcription factor activity
					biological_process	cellular process	cellular physiological process	cellular metabolism	regulation of cellular metabolism	regulation of nucleobase nucleoside nucleotide and nucleic acid metabolism	regulation of transcription	regulation of transcription factor activity
					biological_process	cellular process	cellular physiological process	regulation of cellular physiological process	regulation of cellular metabolism	regulation of nucleobase nucleoside nucleotide and nucleic acid metabolism	regulation of transcription	regulation of transcription factor activity
					biological_process	cellular process	regulation of cellular process	regulation of cellular physiological process	regulation of cellular metabolism	regulation of nucleobase nucleoside nucleotide and nucleic acid metabolism	regulation of transcription	regulation of transcription factor activity
					biological_process	physiological process	cellular physiological process	cellular metabolism	nucleobase nucleoside nucleotide and nucleic acid metabolism	regulation of nucleobase nucleoside nucleotide and nucleic acid metabolism	regulation of transcription	regulation of transcription factor activity
					biological_process	physiological process	cellular physiological process	cellular metabolism	nucleobase nucleoside nucleotide and nucleic acid metabolism	transcription	regulation of transcription	regulation of transcription factor activity
					biological_process	physiological process	cellular physiological process	cellular metabolism	regulation of cellular metabolism	regulation of nucleobase nucleoside nucleotide and nucleic acid metabolism	regulation of transcription	regulation of transcription factor activity
					biological_process	physiological process	cellular physiological process	regulation of cellular physiological process	regulation of cellular metabolism	regulation of nucleobase nucleoside nucleotide and nucleic acid metabolism	regulation of transcription	regulation of transcription factor activity
					biological_process	physiological process	metabolism	cellular metabolism	nucleobase nucleoside nucleotide and nucleic acid metabolism	regulation of nucleobase nucleoside nucleotide and nucleic acid metabolism	regulation of transcription	regulation of transcription factor activity
					biological_process	physiological process	metabolism	cellular metabolism	nucleobase nucleoside nucleotide and nucleic acid metabolism	transcription	regulation of transcription	regulation of transcription factor activity
					biological_process	physiological process	metabolism	cellular metabolism	regulation of cellular metabolism	regulation of nucleobase nucleoside nucleotide and nucleic acid metabolism	regulation of transcription	regulation of transcription factor activity
					biological_process	physiological process	metabolism	primary metabolism	nucleobase nucleoside nucleotide and nucleic acid metabolism	regulation of nucleobase nucleoside nucleotide and nucleic acid metabolism	regulation of transcription	regulation of transcription factor activity
					biological_process	physiological process	metabolism	primary metabolism	nucleobase nucleoside nucleotide and nucleic acid metabolism	transcription	regulation of transcription	regulation of transcription factor activity
					biological_process	physiological process	metabolism	regulation of metabolism	regulation of cellular metabolism	regulation of nucleobase nucleoside nucleotide and nucleic acid metabolism	regulation of transcription	regulation of transcription factor activity
					biological_process	physiological process	regulation of physiological process	regulation of cellular physiological process	regulation of cellular metabolism	regulation of nucleobase nucleoside nucleotide and nucleic acid metabolism	regulation of transcription	regulation of transcription factor activity
					biological_process	physiological process	regulation of physiological process	regulation of metabolism	regulation of cellular metabolism	regulation of nucleobase nucleoside nucleotide and nucleic acid metabolism	regulation of transcription	regulation of transcription factor activity
					biological_process	regulation of biological process	regulation of cellular process	regulation of cellular physiological process	regulation of cellular metabolism	regulation of nucleobase nucleoside nucleotide and nucleic acid metabolism	regulation of transcription	regulation of transcription factor activity
					biological_process	regulation of biological process	regulation of physiological process	regulation of cellular physiological process	regulation of cellular metabolism	regulation of nucleobase nucleoside nucleotide and nucleic acid metabolism	regulation of transcription	regulation of transcription factor activity
					biological_process	regulation of biological process	regulation of physiological process	regulation of metabolism	regulation of cellular metabolism	regulation of nucleobase nucleoside nucleotide and nucleic acid metabolism	regulation of transcription	regulation of transcription factor activity
GO:0019829	6	6	0.367487	over	cation-transporting ATPase activity	molecular_function	catalytic activity	hydrolase activity	hydrolase activity acting on acid anhydrides	hydrolase activity acting on acid anhydrides catalyzing transmembrane movement of substances	ATPase activity coupled to transmembrane movement of substances	ATPase activity coupled to transmembrane movement of ions	cation-transporting ATPase activity
					molecular_function	catalytic activity	hydrolase activity	hydrolase activity acting on acid anhydrides	hydrolase activity acting on acid anhydrides in phosphorus-containing anhydrides	pyrophosphatase activity	nucleoside-triphosphatase activity	ATPase activity	ATPase activity coupled	ATPase activity coupled to movement of substances	ATPase activity coupled to transmembrane movement of substances	ATPase activity coupled to transmembrane movement of ions	cation-transporting ATPase activity
					molecular_function	transporter activity	ATPase activity coupled to movement of substances	ATPase activity coupled to transmembrane movement of substances	ATPase activity coupled to transmembrane movement of ions	cation-transporting ATPase activity
					molecular_function	transporter activity	ion transporter activity	ATPase activity coupled to transmembrane movement of ions	cation-transporting ATPase activity
					molecular_function	transporter activity	ion transporter activity	cation transporter activity	cation-transporting ATPase activity
GO:0006629	64	129	0.40735	over	lipid metabolism	biological_process	physiological process	metabolism	primary metabolism	lipid metabolism
GO:0005737	289	693	0.42586	over	cytoplasm	cellular_component	cell	intracellular	cytoplasm
GO:0008610	25	42	0.448297	over	lipid biosynthesis	biological_process	cellular process	cellular physiological process	cellular metabolism	cellular lipid metabolism	lipid biosynthesis
					biological_process	physiological process	cellular physiological process	cellular metabolism	cellular lipid metabolism	lipid biosynthesis
					biological_process	physiological process	metabolism	biosynthesis	lipid biosynthesis
					biological_process	physiological process	metabolism	cellular metabolism	cellular lipid metabolism	lipid biosynthesis
					biological_process	physiological process	metabolism	primary metabolism	lipid metabolism	cellular lipid metabolism	lipid biosynthesis
GO:0006886	41	77	0.448297	over	intracellular protein transport	biological_process	cellular process	cellular physiological process	cell organization and biogenesis	cellular localization	establishment of cellular localization	intracellular transport	intracellular protein transport
					biological_process	cellular process	cellular physiological process	transport	intracellular transport	intracellular protein transport
					biological_process	cellular process	cellular physiological process	transport	protein transport	intracellular protein transport
					biological_process	physiological process	cellular physiological process	cell organization and biogenesis	cellular localization	establishment of cellular localization	intracellular transport	intracellular protein transport
					biological_process	physiological process	cellular physiological process	transport	intracellular transport	intracellular protein transport
					biological_process	physiological process	cellular physiological process	transport	protein transport	intracellular protein transport
					biological_process	physiological process	localization	cellular localization	establishment of cellular localization	intracellular transport	intracellular protein transport
					biological_process	physiological process	localization	establishment of localization	establishment of cellular localization	intracellular transport	intracellular protein transport
					biological_process	physiological process	localization	establishment of localization	establishment of protein localization	protein transport	intracellular protein transport
					biological_process	physiological process	localization	establishment of localization	transport	intracellular transport	intracellular protein transport
					biological_process	physiological process	localization	establishment of localization	transport	protein transport	intracellular protein transport
					biological_process	physiological process	localization	protein localization	establishment of protein localization	protein transport	intracellular protein transport
GO:0006334	2	26	-0.451244	under	nucleosome assembly	biological_process	cellular process	cellular physiological process	cell organization and biogenesis	organelle organization and biogenesis	chromosome organization and biogenesis	chromosome organization and biogenesis (sensu Eukaryota)	establishment and/or maintenance of chromatin architecture	chromatin assembly or disassembly	chromatin assembly	nucleosome assembly
					biological_process	cellular process	cellular physiological process	cellular metabolism	nucleobase nucleoside nucleotide and nucleic acid metabolism	DNA metabolism	DNA packaging	establishment and/or maintenance of chromatin architecture	chromatin assembly or disassembly	chromatin assembly	nucleosome assembly
					biological_process	physiological process	cellular physiological process	cell organization and biogenesis	organelle organization and biogenesis	chromosome organization and biogenesis	chromosome organization and biogenesis (sensu Eukaryota)	establishment and/or maintenance of chromatin architecture	chromatin assembly or disassembly	chromatin assembly	nucleosome assembly
					biological_process	physiological process	cellular physiological process	cellular metabolism	nucleobase nucleoside nucleotide and nucleic acid metabolism	DNA metabolism	DNA packaging	establishment and/or maintenance of chromatin architecture	chromatin assembly or disassembly	chromatin assembly	nucleosome assembly
					biological_process	physiological process	metabolism	cellular metabolism	nucleobase nucleoside nucleotide and nucleic acid metabolism	DNA metabolism	DNA packaging	establishment and/or maintenance of chromatin architecture	chromatin assembly or disassembly	chromatin assembly	nucleosome assembly
					biological_process	physiological process	metabolism	macromolecule metabolism	biopolymer metabolism	DNA metabolism	DNA packaging	establishment and/or maintenance of chromatin architecture	chromatin assembly or disassembly	chromatin assembly	nucleosome assembly
					biological_process	physiological process	metabolism	macromolecule metabolism	protein metabolism	protein complex assembly	nucleosome assembly
					biological_process	physiological process	metabolism	primary metabolism	nucleobase nucleoside nucleotide and nucleic acid metabolism	DNA metabolism	DNA packaging	establishment and/or maintenance of chromatin architecture	chromatin assembly or disassembly	chromatin assembly	nucleosome assembly
					biological_process	physiological process	metabolism	primary metabolism	protein metabolism	protein complex assembly	nucleosome assembly
GO:0005057	21	34	0.468998	over	receptor signaling protein activity	molecular_function	signal transducer activity	receptor signaling protein activity
GO:0048522	62	126	0.468998	over	positive regulation of cellular process	biological_process	cellular process	regulation of cellular process	positive regulation of cellular process
					biological_process	regulation of biological process	positive regulation of biological process	positive regulation of cellular process
					biological_process	regulation of biological process	regulation of cellular process	positive regulation of cellular process
GO:0006915	64	131	0.468998	over	apoptosis	biological_process	cellular process	cellular physiological process	cell death	programmed cell death	apoptosis
					biological_process	physiological process	cellular physiological process	cell death	programmed cell death	apoptosis
					biological_process	physiological process	death	cell death	programmed cell death	apoptosis
GO:0012501	64	131	0.468998	over	programmed cell death	biological_process	cellular process	cellular physiological process	cell death	programmed cell death
					biological_process	physiological process	cellular physiological process	cell death	programmed cell death
					biological_process	physiological process	death	cell death	programmed cell death
GO:0000502	7	8	0.468998	over	proteasome complex (sensu Eukaryota)	cellular_component	cell	intracellular	proteasome complex (sensu Eukaryota)
					cellular_component	protein complex	proteasome complex (sensu Eukaryota)
GO:0005515	426	1057	0.468998	over	protein binding	molecular_function	binding	protein binding

## Sheet: 1.5-1.75
GOstat analysis for genes associated with replication timing markers from Woodfine et al. Hum. Mol. Genet. 2004, 101(51):17771-17776 and Cell Cycle 2005, 4(1):172-176. Analysis from markers with replication timing ratios of 1.5-1.75 are shown.
GO:0007606	4	65	-0.0636705	under	sensory perception of chemical stimulus	biological_process	physiological process	organismal physiological process	neurophysiological process	sensory perception	sensory perception of chemical stimulus
					biological_process	response to stimulus	sensory perception	sensory perception of chemical stimulus
GO:0004984	5	65	-0.0771894	under	olfactory receptor activity	molecular_function	signal transducer activity	receptor activity	transmembrane receptor activity	G-protein coupled receptor activity	rhodopsin-like receptor activity	olfactory receptor activity
GO:0007608	4	59	-0.0771894	under	sensory perception of smell	biological_process	physiological process	organismal physiological process	neurophysiological process	sensory perception	sensory perception of chemical stimulus	sensory perception of smell
					biological_process	response to stimulus	sensory perception	sensory perception of chemical stimulus	sensory perception of smell
GO:0016020	287	1090	-0.0771894	under	membrane	cellular_component	cell	membrane
GO:0031224	219	854	-0.0771894	under	intrinsic to membrane	cellular_component	cell	membrane	intrinsic to membrane
GO:0031497	18	28	0.0771894	over	chromatin assembly	biological_process	cellular process	cellular physiological process	cell organization and biogenesis	organelle organization and biogenesis	chromosome organization and biogenesis	chromosome organization and biogenesis (sensu Eukaryota)	establishment and/or maintenance of chromatin architecture	chromatin assembly or disassembly	chromatin assembly
					biological_process	cellular process	cellular physiological process	cellular metabolism	nucleobase nucleoside nucleotide and nucleic acid metabolism	DNA metabolism	DNA packaging	establishment and/or maintenance of chromatin architecture	chromatin assembly or disassembly	chromatin assembly
					biological_process	physiological process	cellular physiological process	cell organization and biogenesis	organelle organization and biogenesis	chromosome organization and biogenesis	chromosome organization and biogenesis (sensu Eukaryota)	establishment and/or maintenance of chromatin architecture	chromatin assembly or disassembly	chromatin assembly
					biological_process	physiological process	cellular physiological process	cellular metabolism	nucleobase nucleoside nucleotide and nucleic acid metabolism	DNA metabolism	DNA packaging	establishment and/or maintenance of chromatin architecture	chromatin assembly or disassembly	chromatin assembly
					biological_process	physiological process	metabolism	cellular metabolism	nucleobase nucleoside nucleotide and nucleic acid metabolism	DNA metabolism	DNA packaging	establishment and/or maintenance of chromatin architecture	chromatin assembly or disassembly	chromatin assembly
					biological_process	physiological process	metabolism	macromolecule metabolism	biopolymer metabolism	DNA metabolism	DNA packaging	establishment and/or maintenance of chromatin architecture	chromatin assembly or disassembly	chromatin assembly
					biological_process	physiological process	metabolism	primary metabolism	nucleobase nucleoside nucleotide and nucleic acid metabolism	DNA metabolism	DNA packaging	establishment and/or maintenance of chromatin architecture	chromatin assembly or disassembly	chromatin assembly
GO:0016021	219	851	-0.0771894	under	integral to membrane	cellular_component	cell	membrane	intrinsic to membrane	integral to membrane
GO:0006334	17	26	0.0771894	over	nucleosome assembly	biological_process	cellular process	cellular physiological process	cell organization and biogenesis	organelle organization and biogenesis	chromosome organization and biogenesis	chromosome organization and biogenesis (sensu Eukaryota)	establishment and/or maintenance of chromatin architecture	chromatin assembly or disassembly	chromatin assembly	nucleosome assembly
					biological_process	cellular process	cellular physiological process	cellular metabolism	nucleobase nucleoside nucleotide and nucleic acid metabolism	DNA metabolism	DNA packaging	establishment and/or maintenance of chromatin architecture	chromatin assembly or disassembly	chromatin assembly	nucleosome assembly
					biological_process	physiological process	cellular physiological process	cell organization and biogenesis	organelle organization and biogenesis	chromosome organization and biogenesis	chromosome organization and biogenesis (sensu Eukaryota)	establishment and/or maintenance of chromatin architecture	chromatin assembly or disassembly	chromatin assembly	nucleosome assembly
					biological_process	physiological process	cellular physiological process	cellular metabolism	nucleobase nucleoside nucleotide and nucleic acid metabolism	DNA metabolism	DNA packaging	establishment and/or maintenance of chromatin architecture	chromatin assembly or disassembly	chromatin assembly	nucleosome assembly
					biological_process	physiological process	metabolism	cellular metabolism	nucleobase nucleoside nucleotide and nucleic acid metabolism	DNA metabolism	DNA packaging	establishment and/or maintenance of chromatin architecture	chromatin assembly or disassembly	chromatin assembly	nucleosome assembly
					biological_process	physiological process	metabolism	macromolecule metabolism	biopolymer metabolism	DNA metabolism	DNA packaging	establishment and/or maintenance of chromatin architecture	chromatin assembly or disassembly	chromatin assembly	nucleosome assembly
					biological_process	physiological process	metabolism	macromolecule metabolism	protein metabolism	protein complex assembly	nucleosome assembly
					biological_process	physiological process	metabolism	primary metabolism	nucleobase nucleoside nucleotide and nucleic acid metabolism	DNA metabolism	DNA packaging	establishment and/or maintenance of chromatin architecture	chromatin assembly or disassembly	chromatin assembly	nucleosome assembly
					biological_process	physiological process	metabolism	primary metabolism	protein metabolism	protein complex assembly	nucleosome assembly
GO:0006333	22	37	0.0771894	over	chromatin assembly or disassembly	biological_process	cellular process	cellular physiological process	cell organization and biogenesis	organelle organization and biogenesis	chromosome organization and biogenesis	chromosome organization and biogenesis (sensu Eukaryota)	establishment and/or maintenance of chromatin architecture	chromatin assembly or disassembly
					biological_process	cellular process	cellular physiological process	cellular metabolism	nucleobase nucleoside nucleotide and nucleic acid metabolism	DNA metabolism	DNA packaging	establishment and/or maintenance of chromatin architecture	chromatin assembly or disassembly
					biological_process	physiological process	cellular physiological process	cell organization and biogenesis	organelle organization and biogenesis	chromosome organization and biogenesis	chromosome organization and biogenesis (sensu Eukaryota)	establishment and/or maintenance of chromatin architecture	chromatin assembly or disassembly
					biological_process	physiological process	cellular physiological process	cellular metabolism	nucleobase nucleoside nucleotide and nucleic acid metabolism	DNA metabolism	DNA packaging	establishment and/or maintenance of chromatin architecture	chromatin assembly or disassembly
					biological_process	physiological process	metabolism	cellular metabolism	nucleobase nucleoside nucleotide and nucleic acid metabolism	DNA metabolism	DNA packaging	establishment and/or maintenance of chromatin architecture	chromatin assembly or disassembly
					biological_process	physiological process	metabolism	macromolecule metabolism	biopolymer metabolism	DNA metabolism	DNA packaging	establishment and/or maintenance of chromatin architecture	chromatin assembly or disassembly
					biological_process	physiological process	metabolism	primary metabolism	nucleobase nucleoside nucleotide and nucleic acid metabolism	DNA metabolism	DNA packaging	establishment and/or maintenance of chromatin architecture	chromatin assembly or disassembly
GO:0007166	72	322	-0.183569	under	cell surface receptor linked signal transduction	biological_process	cellular process	cell communication	signal transduction	cell surface receptor linked signal transduction
GO:0030333	13	19	0.198515	over	antigen processing	biological_process	physiological process	organismal physiological process	immune response	antigen processing
					biological_process	response to stimulus	response to biotic stimulus	defense response	immune response	antigen processing
GO:0019882	17	28	0.236856	over	antigen presentation	biological_process	physiological process	organismal physiological process	immune response	antigen presentation
					biological_process	response to stimulus	response to biotic stimulus	defense response	immune response	antigen presentation
GO:0005622	533	1594	0.264634	over	intracellular	cellular_component	cell	intracellular
GO:0000786	14	22	0.310452	over	nucleosome	cellular_component	cell	intracellular	chromosome	chromatin	nucleosome
					cellular_component	cell	intracellular	intracellular organelle	intracellular non-membrane-bound organelle	chromosome	chromatin	nucleosome
					cellular_component	organelle	intracellular organelle	intracellular non-membrane-bound organelle	chromosome	chromatin	nucleosome
					cellular_component	organelle	non-membrane-bound organelle	intracellular non-membrane-bound organelle	chromosome	chromatin	nucleosome
					cellular_component	protein complex	nucleosome
GO:0003677	150	400	0.320337	over	DNA binding	molecular_function	binding	nucleic acid binding	DNA binding
GO:0042611	12	18	0.320337	over	MHC protein complex	cellular_component	cell	membrane	plasma membrane	immunological synapse	MHC protein complex
					cellular_component	protein complex	MHC protein complex
GO:0042612	12	18	0.320337	over	MHC class I protein complex	cellular_component	cell	membrane	plasma membrane	immunological synapse	MHC protein complex	MHC class I protein complex
					cellular_component	protein complex	MHC protein complex	MHC class I protein complex
GO:0005509	32	162	-0.338597	under	calcium ion binding	molecular_function	binding	ion binding	cation binding	calcium ion binding
					molecular_function	binding	ion binding	metal ion binding	calcium ion binding
GO:0003676	216	601	0.34447	over	nucleic acid binding	molecular_function	binding	nucleic acid binding
GO:0007186	41	195	-0.382757	under	G-protein coupled receptor protein signaling pathway	biological_process	cellular process	cell communication	signal transduction	cell surface receptor linked signal transduction	G-protein coupled receptor protein signaling pathway
GO:0006936	1	27	-0.425035	under	muscle contraction	biological_process	physiological process	organismal physiological process	muscle contraction
GO:0030246	4	42	-0.425035	under	carbohydrate binding	molecular_function	binding	carbohydrate binding
GO:0030106	12	19	0.425035	over	MHC class I receptor activity	molecular_function	signal transducer activity	receptor activity	transmembrane receptor activity	MHC class I receptor activity
GO:0001772	12	19	0.425035	over	immunological synapse	cellular_component	cell	membrane	plasma membrane	immunological synapse
GO:0000785	23	45	0.425035	over	chromatin	cellular_component	cell	intracellular	chromosome	chromatin
					cellular_component	cell	intracellular	intracellular organelle	intracellular non-membrane-bound organelle	chromosome	chromatin
					cellular_component	organelle	intracellular organelle	intracellular non-membrane-bound organelle	chromosome	chromatin
					cellular_component	organelle	non-membrane-bound organelle	intracellular non-membrane-bound organelle	chromosome	chromatin
GO:0019722	7	9	0.425035	over	calcium-mediated signaling	biological_process	cellular process	cell communication	signal transduction	intracellular signaling cascade	second-messenger-mediated signaling	calcium-mediated signaling
GO:0019885	8	11	0.425035	over	antigen processing endogenous antigen via MHC class I	biological_process	physiological process	organismal physiological process	immune response	antigen processing	antigen processing endogenous antigen via MHC class I
					biological_process	response to stimulus	response to biotic stimulus	defense response	immune response	antigen processing	antigen processing endogenous antigen via MHC class I
GO:0019883	8	11	0.425035	over	antigen presentation endogenous antigen	biological_process	physiological process	organismal physiological process	immune response	antigen presentation	antigen presentation endogenous antigen
					biological_process	response to stimulus	response to biotic stimulus	defense response	immune response	antigen presentation	antigen presentation endogenous antigen
GO:0006259	56	133	0.425035	over	DNA metabolism	biological_process	cellular process	cellular physiological process	cellular metabolism	nucleobase nucleoside nucleotide and nucleic acid metabolism	DNA metabolism
					biological_process	physiological process	cellular physiological process	cellular metabolism	nucleobase nucleoside nucleotide and nucleic acid metabolism	DNA metabolism
					biological_process	physiological process	metabolism	cellular metabolism	nucleobase nucleoside nucleotide and nucleic acid metabolism	DNA metabolism
					biological_process	physiological process	metabolism	macromolecule metabolism	biopolymer metabolism	DNA metabolism
					biological_process	physiological process	metabolism	primary metabolism	nucleobase nucleoside nucleotide and nucleic acid metabolism	DNA metabolism

## Sheet: <1.5
GOstat analysis for genes associated with replication timing markers from Woodfine et al. Hum. Mol. Genet. 2004, 101(51):17771-17776 and Cell Cycle 2005, 4(1):172-176. Analysis from markers with replication timing ratios of <1.5 are shown.
GO:0007606	58	65	7.72256e-21	over	sensory perception of chemical stimulus	biological_process	physiological process	organismal physiological process	neurophysiological process	sensory perception	sensory perception of chemical stimulus
					biological_process	response to stimulus	sensory perception	sensory perception of chemical stimulus
GO:0004984	58	65	7.72256e-21	over	olfactory receptor activity	molecular_function	signal transducer activity	receptor activity	transmembrane receptor activity	G-protein coupled receptor activity	rhodopsin-like receptor activity	olfactory receptor activity
GO:0007608	52	59	4.21501e-18	over	sensory perception of smell	biological_process	physiological process	organismal physiological process	neurophysiological process	sensory perception	sensory perception of chemical stimulus	sensory perception of smell
					biological_process	response to stimulus	sensory perception	sensory perception of chemical stimulus	sensory perception of smell
GO:0001584	83	129	1.25769e-13	over	rhodopsin-like receptor activity	molecular_function	signal transducer activity	receptor activity	transmembrane receptor activity	G-protein coupled receptor activity	rhodopsin-like receptor activity
GO:0004930	92	153	2.04846e-12	over	G-protein coupled receptor activity	molecular_function	signal transducer activity	receptor activity	transmembrane receptor activity	G-protein coupled receptor activity
GO:0007186	109	195	9.89834e-12	over	G-protein coupled receptor protein signaling pathway	biological_process	cellular process	cell communication	signal transduction	cell surface receptor linked signal transduction	G-protein coupled receptor protein signaling pathway
GO:0050877	97	182	1.77276e-08	over	neurophysiological process	biological_process	physiological process	organismal physiological process	neurophysiological process
GO:0007600	75	131	2.44662e-08	over	sensory perception	biological_process	physiological process	organismal physiological process	neurophysiological process	sensory perception
					biological_process	response to stimulus	sensory perception
GO:0007166	147	322	1.20241e-06	over	cell surface receptor linked signal transduction	biological_process	cellular process	cell communication	signal transduction	cell surface receptor linked signal transduction
GO:0004888	122	271	8.55138e-05	over	transmembrane receptor activity	molecular_function	signal transducer activity	receptor activity	transmembrane receptor activity
GO:0004872	148	365	0.0103575	over	receptor activity	molecular_function	signal transducer activity	receptor activity
GO:0050874	170	429	0.0113573	over	organismal physiological process	biological_process	physiological process	organismal physiological process
GO:0005622	444	1594	-0.0178538	under	intracellular	cellular_component	cell	intracellular
GO:0007154	273	738	0.0186645	over	cell communication	biological_process	cellular process	cell communication
GO:0043231	306	1140	-0.0186645	under	intracellular membrane-bound organelle	cellular_component	cell	intracellular	intracellular organelle	intracellular membrane-bound organelle
					cellular_component	organelle	intracellular organelle	intracellular membrane-bound organelle
					cellular_component	organelle	membrane-bound organelle	intracellular membrane-bound organelle
GO:0043227	306	1140	-0.0186645	under	membrane-bound organelle	cellular_component	organelle	membrane-bound organelle
GO:0005737	176	693	-0.0391358	under	cytoplasm	cellular_component	cell	intracellular	cytoplasm
GO:0043229	369	1330	-0.0773059	under	intracellular organelle	cellular_component	cell	intracellular	intracellular organelle
					cellular_component	organelle	intracellular organelle
GO:0043226	369	1330	-0.0773059	under	organelle	cellular_component	organelle
GO:0005829	7	64	-0.0802331	under	cytosol	cellular_component	cell	intracellular	cytoplasm	cytosol
GO:0050909	6	6	0.0933429	over	sensory perception of taste	biological_process	physiological process	organismal physiological process	neurophysiological process	sensory perception	sensory perception of chemical stimulus	sensory perception of taste
					biological_process	response to stimulus	sensory perception	sensory perception of chemical stimulus	sensory perception of taste
GO:0008527	6	6	0.0933429	over	taste receptor activity	molecular_function	signal transducer activity	receptor activity	transmembrane receptor activity	G-protein coupled receptor activity	rhodopsin-like receptor activity	taste receptor activity
GO:0007165	248	683	0.122841	over	signal transduction	biological_process	cellular process	cell communication	signal transduction
GO:0045095	7	8	0.154719	over	keratin filament	cellular_component	cell	intracellular	cytoskeleton	intermediate filament cytoskeleton	intermediate filament	keratin filament
					cellular_component	cell	intracellular	intracellular organelle	intracellular non-membrane-bound organelle	cytoskeleton	intermediate filament cytoskeleton	intermediate filament	keratin filament
					cellular_component	organelle	intracellular organelle	intracellular non-membrane-bound organelle	cytoskeleton	intermediate filament cytoskeleton	intermediate filament	keratin filament
					cellular_component	organelle	non-membrane-bound organelle	intracellular non-membrane-bound organelle	cytoskeleton	intermediate filament cytoskeleton	intermediate filament	keratin filament
GO:0007215	8	10	0.186905	over	glutamate signaling pathway	biological_process	cellular process	cell communication	signal transduction	cell surface receptor linked signal transduction	glutamate signaling pathway
GO:0042578	33	69	0.324999	over	phosphoric ester hydrolase activity	molecular_function	catalytic activity	hydrolase activity	hydrolase activity acting on ester bonds	phosphoric ester hydrolase activity
GO:0048522	24	126	-0.324999	under	positive regulation of cellular process	biological_process	cellular process	regulation of cellular process	positive regulation of cellular process
					biological_process	regulation of biological process	positive regulation of biological process	positive regulation of cellular process
					biological_process	regulation of biological process	regulation of cellular process	positive regulation of cellular process
GO:0016020	375	1090	0.381187	over	membrane	cellular_component	cell	membrane
GO:0031224	299	854	0.381187	over	intrinsic to membrane	cellular_component	cell	membrane	intrinsic to membrane
GO:0016021	298	851	0.381187	over	integral to membrane	cellular_component	cell	membrane	intrinsic to membrane	integral to membrane
GO:0031325	3	36	-0.381187	under	positive regulation of cellular metabolism	biological_process	cellular process	cellular physiological process	cellular metabolism	regulation of cellular metabolism	positive regulation of cellular metabolism
					biological_process	cellular process	cellular physiological process	regulation of cellular physiological process	positive regulation of cellular physiological process	positive regulation of cellular metabolism
					biological_process	cellular process	cellular physiological process	regulation of cellular physiological process	regulation of cellular metabolism	positive regulation of cellular metabolism
					biological_process	cellular process	regulation of cellular process	positive regulation of cellular process	positive regulation of cellular physiological process	positive regulation of cellular metabolism
					biological_process	cellular process	regulation of cellular process	regulation of cellular physiological process	positive regulation of cellular physiological process	positive regulation of cellular metabolism
					biological_process	cellular process	regulation of cellular process	regulation of cellular physiological process	regulation of cellular metabolism	positive regulation of cellular metabolism
					biological_process	physiological process	cellular physiological process	cellular metabolism	regulation of cellular metabolism	positive regulation of cellular metabolism
					biological_process	physiological process	cellular physiological process	regulation of cellular physiological process	positive regulation of cellular physiological process	positive regulation of cellular metabolism
					biological_process	physiological process	cellular physiological process	regulation of cellular physiological process	regulation of cellular metabolism	positive regulation of cellular metabolism
					biological_process	physiological process	metabolism	cellular metabolism	regulation of cellular metabolism	positive regulation of cellular metabolism
					biological_process	physiological process	metabolism	regulation of metabolism	positive regulation of metabolism	positive regulation of cellular metabolism
					biological_process	physiological process	metabolism	regulation of metabolism	regulation of cellular metabolism	positive regulation of cellular metabolism
					biological_process	physiological process	regulation of physiological process	positive regulation of physiological process	positive regulation of cellular physiological process	positive regulation of cellular metabolism
					biological_process	physiological process	regulation of physiological process	positive regulation of physiological process	positive regulation of metabolism	positive regulation of cellular metabolism
					biological_process	physiological process	regulation of physiological process	regulation of cellular physiological process	positive regulation of cellular physiological process	positive regulation of cellular metabolism
					biological_process	physiological process	regulation of physiological process	regulation of cellular physiological process	regulation of cellular metabolism	positive regulation of cellular metabolism
					biological_process	physiological process	regulation of physiological process	regulation of metabolism	positive regulation of metabolism	positive regulation of cellular metabolism
					biological_process	physiological process	regulation of physiological process	regulation of metabolism	regulation of cellular metabolism	positive regulation of cellular metabolism
					biological_process	regulation of biological process	positive regulation of biological process	positive regulation of cellular process	positive regulation of cellular physiological process	positive regulation of cellular metabolism
					biological_process	regulation of biological process	positive regulation of biological process	positive regulation of physiological process	positive regulation of cellular physiological process	positive regulation of cellular metabolism
					biological_process	regulation of biological process	positive regulation of biological process	positive regulation of physiological process	positive regulation of metabolism	positive regulation of cellular metabolism
					biological_process	regulation of biological process	regulation of cellular process	positive regulation of cellular process	positive regulation of cellular physiological process	positive regulation of cellular metabolism
					biological_process	regulation of biological process	regulation of cellular process	regulation of cellular physiological process	positive regulation of cellular physiological process	positive regulation of cellular metabolism
					biological_process	regulation of biological process	regulation of cellular process	regulation of cellular physiological process	regulation of cellular metabolism	positive regulation of cellular metabolism
					biological_process	regulation of biological process	regulation of physiological process	positive regulation of physiological process	positive regulation of cellular physiological process	positive regulation of cellular metabolism
					biological_process	regulation of biological process	regulation of physiological process	positive regulation of physiological process	positive regulation of metabolism	positive regulation of cellular metabolism
					biological_process	regulation of biological process	regulation of physiological process	regulation of cellular physiological process	positive regulation of cellular physiological process	positive regulation of cellular metabolism
					biological_process	regulation of biological process	regulation of physiological process	regulation of cellular physiological process	regulation of cellular metabolism	positive regulation of cellular metabolism
					biological_process	regulation of biological process	regulation of physiological process	regulation of metabolism	positive regulation of metabolism	positive regulation of cellular metabolism
					biological_process	regulation of biological process	regulation of physiological process	regulation of metabolism	regulation of cellular metabolism	positive regulation of cellular metabolism
GO:0005515	294	1057	-0.381187	under	protein binding	molecular_function	binding	protein binding
